# Supplementary material for: Effect of propofol on microRNA expression in rat primary embryonic neural stem cells
Source: BMC Anesthesiol. 2016 Oct 13;16:95. doi: 10.1186/s12871-016-0259-1 (PMC5064799; doi:10.1186/s12871-016-0259-1)
Supplement: Additional file 1: Table S3. — Primers sequence of mRNAs and microRNAs. (XLSX 11 kb) [file 12871_2016_259_MOESM1_ESM.xlsx]

## Sheet: mRNA
Gene	Primer sequence
ARC Sense	5'-TGAGACCAGTTCCACTGCTG-3'
ARC Antisense	5'-CTCCAGGGTCTCCCTAGTCC-3'
EGR2 Sense	5'-CTGGAGATGGCATGATCAACA-3'
EGR2 Antisense	5'-GGGAGCGAAGCTACTCGGATA-3'
EGR1 Sense	5'-CAGTCGTAGTGACCACCTTACCA-3'
EGR1 Antisense	5'-AGGTTGCTGTCATGTCTGAAAGAC-3'
HES-1 Sense	5'- TGTCAACACGACACCGGA CA-3'
HES-1 Antisense	5'-GCCTCTTCTCCATGATAGGCTTTG-3'
GAPDH Sense	5'-AAACCCATCACCATCTTCCA-3'
GAPDH Antisense	5'-GTGGTTCACACCCATCACAA-3'

## Sheet: microRNA
TargetGene	Primer	Sequence
Control	U6 R	AACGCTTCACGAATTTGCGT
Control	U6 F	CTCGCTTCGGCAGCACA
	All R	CTCAACTGGTGTCGTGGA
EGR2	rno-miR-7a-1 RT	CTCAACTGGTGTCGTGGAGTCGGCAATTCAGTTGAGATGGCAGA
EGR2	rno-miR-7a-1 F	ACACTCCAGCTGGGACAACAAATCACA
EGR2	rno-miR-3572-RT	CTCAACTGGTGTCGTGGAGTCGGCAATTCAGTTGAGCTGGGGAAA
EGR2	rno-miR-3572-F	ACACTCCAGCTGGGTTACACTTGCCCTTT
EGR2	rno-miR-376b-5p -RT	CTCAACTGGTGTCGTGGAGTCGGCAATTCAGTTGAGTAACCATAGAA
EGR2	rno-miR-376b-5p -F	ACACTCCAGCTGGGGTGGATATTCCT
EGR2	rno-miR-376c-5p -RT	CTCAACTGGTGTCGTGGAGTCGGCAATTCAGTTGAGAAACATAGAAG
EGR2	rno-miR-376c-5p -F	ACACTCCAGCTGGGGTGGATATTCCTTC
EGR2	rno-miR-145 RT	CTCAACTGGTGTCGTGGAGTCGGCAATTCAGTTGAGAGGGATTC
EGR2	rno-miR-145 F	ACACTCCAGCTGGGGTCCAGTTTTC
EGR2	rno-miR-19b-2 RT	CTCAACTGGTGTCGTGGAGTCGGCAATTCAGTTGAGCTGAACTG
EGR2	rno-miR-19b-2 F	ACACTCCAGCTGGGAGTTTTGCAGAT
EGR2	rno-miR-3591-RT	CTCAACTGGTGTCGTGGAGTCGGCAATTCAGTTGAGTGGAGTGTG
EGR2	rno-miR-3591-F	ACACTCCAGCTGGGAACACCATTGTC
EGR2	rno-miR-186-3p -RT	CTCAACTGGTGTCGTGGAGTCGGCAATTCAGTTGAGCCAAAAAAT
EGR2	rno-miR-186-3p -F	ACACTCCAGCTGGGGCCCAAAGGTGAA
EGR2	rno-miR-3065-5p -RT	CTCAACTGGTGTCGTGGAGTCGGCAATTCAGTTGAGAGCATCAG
EGR2	rno-miR-3065-5p -F	ACACTCCAGCTGGGTCAACAAAATCAC
EGR2	rno-miR-150 RT	CTCAACTGGTGTCGTGGAGTCGGCAATTCAGTTGAGCACTGGT
EGR2	rno-miR-150 F	ACACTCCAGCTGGGTCTCCCAACCCT
EGR2	rno-miR-137-3p RT	CTCAACTGGTGTCGTGGAGTCGGCAATTCAGTTGAGCTACGCGT
EGR2	rno-miR-137-3p F	ACACTCCAGCTGGGTTATTGCTTAAGA
EGR2	rno-miR-224 RT	CTCAACTGGTGTCGTGGAGTCGGCAATTCAGTTGAGAAACGGAA
EGR2	rno-miR-224 F	ACACTCCAGCTGGGCAAGTCACTAGT
ARC	rno-miR-19b-3p -RT	CTCAACTGGTGTCGTGGAGTCGGCAATTCAGTTGAGTCAGTTTTGC
ARC	rno-miR-19b-3p -F	ACACTCCAGCTGGGTGTGCAAATCCATG
ARC	rno-miR-664-2-5p -RT	CTCAACTGGTGTCGTGGAGTCGGCAATTCAGTTGAGCCAATCATT
ARC	rno-miR-664-2-5p -F	ACACTCCAGCTGGGCTGGCTGGGGAA
ARC	rno-miR-219b -RT	CTCAACTGGTGTCGTGGAGTCGGCAATTCAGTTGAGCGAGAATTG
ARC	rno-miR-219b -F	ACACTCCAGCTGGGAGATGTCCAGCCAC
ARC	rno-miR-214 RT	CTCAACTGGTGTCGTGGAGTCGGCAATTCAGTTGAGCTGCCTGT
ARC	rno-miR-214 F	ACACTCCAGCTGGGACAGCAGGCACA
ARC	rno-miR-632-RT	CTCAACTGGTGTCGTGGAGTCGGCAATTCAGTTGAGTCCGGCAG
ARC	rno-miR-632-F	ACACTCCAGCTGGGGTGTCTGTTTCC
ARC	rno-miR-19a RT	CTCAACTGGTGTCGTGGAGTCGGCAATTCAGTTGAGTCAGTTTTGC
ARC	rno-miR-19a F	ACACTCCAGCTGGGTGTGCAAATCT
ARC	rno-miR-664-1-5p -RT	CTCAACTGGTGTCGTGGAGTCGGCAATTCAGTTGAGCCAATCTTT
ARC	rno-miR-664-1-5p -F	ACACTCCAGCTGGGCTGGCTGGGGAA
