# Supplementary material for: Effect of propofol on microRNA expression in rat primary embryonic neural stem cells
Source: BMC Anesthesiol. 2016 Oct 13;16:95. doi: 10.1186/s12871-016-0259-1 (PMC5064799; doi:10.1186/s12871-016-0259-1)
Supplement: Additional file 2: Table S1. — Gene list based on different search strategies. A total of 420 different genes that related to propofol exposure were selected when duplicates were excluded and their expression data were downloaded from the GEO Profiles. (XLSX 27 kb) [file 12871_2016_259_MOESM2_ESM.xlsx]

## Sheet: GeneListOfSearchStrategies
propofol&hippocampus	propofol&neural stem cell	propofol&neural stem cell and proliferation	propofol&neural stem cell and differentiation	propofol&neural stem cell and maturation	propofol&neural stem cell and migration	propofol&plasticity	propofol&nerve system development	propofol&brain development	propofol&learning and memory
BBS4	WNT5A	WNT5A	WNT5A	GATA2	WNT5A	EGR1	PCSK5	CD9	EGR1
ZEB2	SETD2	SOX4	SOX4	HES1	SETD2	PTGS2	DICER1	SFRP4	PTGS2
GSK3B	SOX4	KDM1A	KDM1A	PAX2	HES1	ARC	ERBB3	GPR56	LRRN4
USP9X	KDM1A	KIF3A	TCF7L2	HES5	SOX17	PTGS2	HES1	APOE	LRRN4
ID4	KIF3A	TCF7L2	GATA2	HES1	PROX1	KIT	HOXB3	PTEN	PTGS2
PTPRS	TCF7L2	GATA2	HES1	GATA2	NOTCH1	CDC42	CHD7	BBS4	TMOD2
FGF13	GATA2	HES1	SOX17	GATA2	SFRP2	APOE	PCSK5	SLC7A11	PTEN
NCOA1	HES1	SOX17	SMARCA4	PAX2	SETD2	CAMK2B	NRTN	APOE	ATAD1
XRCC1	SOX17	PROX1	PROX1	HES1	SETD2	APOE	PLXNA4	ITGA8	SHC3
PAFAH1B1	SMARCA4	NOTCH1	NOTCH1		SOX17	GRIK2	RAPGEF2	CLN5	CHST10
CDK5	PROX1	SFRP2	SFRP2		PROX1	GSK3B	NFASC	ATM	AMFR
NF2	NOTCH1	SKI	SKI		VANGL2	CAMK2B	GLI3	CLN5	HRH1
GLI3	SFRP2	JAG1	JAG1		JAG1	CPEB3	HOXB2	CADM2	FGF13
OGDH	ZNF358	SERINC4	SERINC4		WNT5A	HRH1	NGF	AK2	EGFR
YWHAE	SKI	NES	SOX9		JAG1	DBN1	PLXNA4	AK4	SHANK3
CDK5R1	VANGL2	SOX9	SMO		SOX9	CAMK2B	CHRNB2	EML1	PAFAH1B1
EPHA5	JAG1	SMO	SOX11		SMO	RARA	CHRNB2	TSPAN2	PPP3CB
DLX2	SERINC4	SOX11	PAX2		SFRP2	PSEN2	GLI3	NIPBL	KCNAB1
EST55173	MED12	PAX2	FZD1		PROX1	DMPK	CITED2	KCNK3	PTPRZ1
LOC100130353	NES	NODAL	NODAL		JAG1	SNCA	CNTNAP2	BMPR2	S100B
CYP17A1	SOX9	HES5	HES5		NOTCH1	MYO6	SEMA3A	TULP3	PAFAH1B1
HIATL2	SMO	SFRP1	SFRP1		NODAL	SHANK3	DICER1	PCNT	NTRK2
SRF	SOX11	SALL4	KITLG		HES1	NF1	SMO	COL4A1	MECP2
HDAC2	PAX2	KITLG	SHH		SFRP1	ADORA1	NFASC	ATM	BHLHB9
DLX1	FZD1	SHH	GPM6A		KITLG	PSEN1	ERBB3	CADM1	RIN1
PLXNA3	NODAL	NOG	NOG		SHH	PPP3CB	CNTNAP2	BBS7	MECP2
BCAN	HES5	NR2E1	NR2E1		GPM6A	GIPC1	NTF3	BDH1	THRA
HTR5A	SFRP1	SNAI2	SNAI2		NODAL	HTT	FGFR2	CDK5RAP1	PTEN
TP73	SALL4	BMPR1A	BMPR1A		KITLG	S100B	PLXNA4	TCF7L2	EGFR
CDK5R2	KITLG				NOG	UNC13B	NGFR	BMPR2	EGFR
NKX2-1	SHH				NR2E1	NFATC4	NFASC	NIPBL	AMFR
ZBTB18	GPM6A				SHH	SYNGR1	SHOX2	TCF7L2	CRHBP
HIATL1	NOG				NODAL	CDK5	ERBB3	SRR	CHRNB2
MAS1	NR2E1				WNT5A	PSEN1	CITED2	SFRP5	ZNF385A
LHX5	SNAI2				SOX9	SYNGR1	TFAP2A	TMEM57	CHRNB2
CYP11A1	BMPR1A				SFRP1	RIN1	EPHB2	CASP2	GLP1R
RELN					SNAI2	RAPGEF2	HOXB3	EML1	CTNS
TSC1					HES1	PSEN2	ERBB3	PSEN2	CHRFAM7A
HIAT1					PROX1	SNCA	FGFR2	CSK	THRA
MKKS					GPM6A	CNTN4	TBX1	BCL2L11	NR1D1
BBS2					GPM6A	MYO6	FGFR2	PROX1	SLC11A2
UQCRQ					SFRP1	BAIAP2	SEMA3A	MED1	GRIN1
NME1					KITLG	CTNND2	CHD7	MED1	GLP1R
					SFRP1	RAB3A	BDNF	FZD8	KCNAB1
					JAG1	NRAS	PAX2	PTPRG	PRKAR1B
						RARA	TFAP2A	TCF7	GLP1R
						BAIAP2	FGFR2	C2CD3	GM2A
						CAMK1	FGFR2	MACROD2	CRH
						DMPK	FGFR2	SHANK3	SLC11A2
						CDC42	RAPGEF2	NF1	VIP
						RARA	TBX1	PTPRG	CTNS
						GRIN1	FGFR2	PRKDC	ATP1A3
						DBN1	NRP1	NAPA	HRH3
						NSMF	TBX1	ABCB6	MECP2
						KRAS	KCNJ10	PAFAH1B1	RGS14
						SIPA1L1	DRD2	PSEN1	PTEN
						NFATC4	EPHB2	TCF7L1	SLC11A2
						CTNND2	SHOX2	UNC5C	PAK7
						CPEB3	HOXB1	PTPN11	BDNF
						UNC13A	CNTNAP2	BCR	NTRK2
						ADORA1	BDNF	HSPG2	PTEN
						SYNGAP1	POU4F1	BID	SHC3
						RASGRF1	RAPGEF2	FZD2	SRF
						HTT	SIX1	BOK	GM2A
						KRAS	FGFR2	SFRP2	GM2A
						FRMPD4	NTRK1	SMARCA1	PRKAR1B
						BAIAP2	NFASC	PAFAH1B1	AFF2
						EPHB2	EPHB2	NAPA	EGFR
						NF1	HES1	IFT172	DRD2
						DLG4	NRP1	POU6F1	SHC3
						GRIK2	FGFR2	PSEN1	ADCY8
						PSEN2	TFAP2A	AATK	NETO1
						KRAS	EPHB1	CTTNBP2	DBH
						RGS14	PHOX2A	MEN1	RGS14
						CNTN4	TBX1	SLC6A4	LHX8
						FRMPD4	SEMA3A	PSEN2	NTRK2
						GRIK2	CHD7	BCR	EGFR
						GRM5	TBX1	ZFHX3	NETO1
						BDNF	DICER1	TCF7L2	BHLHB9
						CDC20	DRD2	CADM2	BDNF
						SIPA1L1	DICER1	PROX1	PRKCG
						NF1	HOXA1	TMEM57	JPH3
						RAPGEF2	CNTNAP2	C2CD3	TH
						GSK3B	SHOX2	RAB3GAP1	ASIC1
						MYO6	SIX1	2015-09-04	GM2A
						SYP	GLI3	CLN5	NR1D1
						KCNJ10	FGFR2	SRR	HRH2
						DRD2	SIX1	IGF1R	NTRK1
						CTNNA2	EPHB1	SFRP4	MEF2C
						CPEB3	ERBB3	SHARPIN	S100B
						NETO1	EPHB2	TULP3	DRD3
						ATP2B2	KCNQ2	TSPAN2	THRA
						EPHB2	POU4F1	CADM2	HRH3
						RGS14	FGFR2	CNTN4	KCNAB1
						ATP2B2	ISL1	NIPBL	PRKCG
						NF1	PLXNA4	PTEN	TMOD2
						PSEN1	EPHB1	AK2	PTEN
						NETO1	KCNJ10	CDK5RAP2	TACR1
						NCDN	KCNQ2	MED1	TACR1
						RIMS1	DRD2	SHROOM4	NETO1
						PSEN1	PAX2	ABR	AFF2
						RARA	PHOX2B	EPOR	PTEN
						BAIAP2	KCNQ2	SLC7A11	RGS14
						NF1	DRD2	NES	SORCS3
						BDNF	RAPGEF2	EPOR	BHLHB9
						NCDN	FGFR2	MDGA1	TACR1
						NSMF	NRP1	EPHA7	DRD2
						YWHAH	PCSK5	PITPNM1	GRIN2A
						PSEN1	DICER1	TCF7L2	ASIC1
						JPH3	CHD7	SRR	PAK7
						GRIK2	HES1	BPTF	DRD1
						RAPGEF2	EGR2	P2RY1	LOC100507516
						SHISA9	CITED2	SHROOM2	JPH3
						HRH2	ILK	CTNS	EGFR
						MEF2C	NRP1	SNPH	GRIN1
						S100B	SOD1	FPGS	SHANK1
						EPHB2	RAPGEF2	PAFAH1B2	JPH3
						ANAPC2	DICER1	CNTNAP2	PTEN
						CPLX2		BMPR2	EGFR
						NEURL1		CADM2	GM2A
						GRM5		SLC6A4	HRH3
						GRIK2		AGTR2	CRHR1
						STAR		PYGO2	FZD9
						ATP2B2		TBATA	NTRK2
						CTNND2		PAFAH1B3	GRIN2B
						DLG4		ATM	CTNS
						GRIK2		CNTNAP2	NTRK2
						NF1		HNMT	KCNAB1
						CALB1		PHF8	DBH
						CAMK2A		RAB18	GRIN1
						NETO1		NTF3	NETO1
						JPH4		BID	SLC24A2
						GSK3B		AGTR2	SLC24A2
						YWHAH		MET	JPH3
						CPLX2		ACAT1	TACR1
						CAMK1		CST3	POMK
						RIMS1		KCNK3	CRHR1
						DMPK		CDK5R1	GRIN2B
						GRM5		BCL2L11	DRD3
						RGS14		BMPR2	GRIN1
						ATP2B2		FABP7	CRH
						SHISA9		EMX1	CRHR1
						P2RX3		SLC6A4	GALR2
						DRD2		DFFB	GLP1R
						GRIN2A		RAB18	GLP1R
						ATP2B2		KCNK3	NR1D1
						CAMK2A		DLX2	GRIN1
						CAMK2B		NNAT	AFF2
						JPH3		TSPAN2	DRD2
						CALB1		SFRP2	HRH3
						GRIN1		CDNAFLJ12777fis,cloneNT2RP2001720	GALR3
						NEUROD2		PYGO2	DRD4
						APOE		CADM2	DRD2
						JPH3		CDNAFLJ12777fis,cloneNT2RP2001720	EGFR
						GRIN2B		C11orf63	HRH1
						ATP2B2		AK2	GRIN2A
						NEURL1		CTNS	SLC11A2
						RASGRF1		BCR	RELN
						GRIN1		PTCH1	TAC1
						NETO1		EOMES	EGR1
						EPHB2		PCDH18	THRA
						ITPKA		CDK5RAP2	PAFAH1B1
						RASGRF1		HRH3	GRIN2A
						NF1		HNMT	GM2A
						UNC13A		SRR	EGR2
						CNTN2		FRZB	EGR1
						RIMS1		FZD5	EGFR
						JPH3		SPHK2	NTRK2
						CNTN2		EPOR	SLC11A2
						SYNGAP1		BBS7	PRNP
						GRIN2B		EPOR	GM2A
						NCDN		NF1	PRNP
						GRIN1		MACROD2	ATAD1
						NCAN		XRCC5	GPI
						RARA		FZD4	PAFAH1B1
						NFATC4		GABRA5	PTEN
						KCNJ10		DSCAML1	PPP3CB
						RASGRF1		POU6F1	MEF2C
						NF1		PROX1	MEF2C
						NEUROD2		ITGA8	SRF
						GRIN1		MAP1S	PTENP1
						DRD2		CNR1	PTEN
						NF1		SPHK2
						PSEN1		PSEN2
						APOE		BCL2L11
						DRD2		BAK1
						RAPGEF2		BCL2L11
						HRH1		CNTN4
						CAMK2B		CASP2
						YWHAH		PTEN
						GRIN2A		BID
						HRAS		EPHA7
						SNCA		NDUFS4
						SNCA		NCOA6
						EGR1		PAX2
						RAB8A		SIX3
						RAB11A		BCL2L11
						PSEN1		PTEN
						KRAS		ARRB2
						SNCA		NF1
						NF1		FZD2
						PLAT		SEPP1
						GRIN2A		CDH22
						APOE		PCNT
						CDC42		ROBO2
						EGR2		HTR6
						EGR1		ZFHX3
						NRAS		AFF2
						RAB11A		FZD1
						GSK3B		STK36
						YWHAG		BPTF
						PLK2		EPOR
						NPTN		UNC5C
						AGT		ECE2
						PPP3CB		CDH22
						RAB11A		BMPR2
						MEF2C		SIX3
						RAPGEF2		ABCB6
						MEF2C		PTCH1
						GSK3B		ECE2
						KRAS		CTNND1
						SYNGR1		NF1
						CDC42		PSEN1
								BRCA2
								PRKDC
								CD9
								NODAL
								STK36
								SPEF2
								ZNF335
								RAB3GAP1
								DMBX1
								ZFHX3
								PSEN1
								SLC6A11
								MDGA1
								CNTNAP2
								FABP7
								HMX2
								FOXG1
								NF1
								AK7
								COX17
								HES5
								UBE3A
								NAPA
								XRCC6
								ESR2
								FOXJ1
								PTPN11
								TGFBR2
								PHF8
								PLXNB2
								HAP1
								SHROOM4
								EMX1
								CITED1
								POU6F1
								PTPRG
								2015-09-04
								PTCH1
								ROBO2
								IGF1R
								ITGA8
								GABRA5
								NKX2-1
								CDNAFLJ12777fis,cloneNT2RP2001720
								KLHL17
								HMGCS1
								ALX1
								HRH3
								ECE2
								NEURL1
								AK2
								GBX2
								STAR
								HOXA2
								FZD10
								CA10
								PTEN
								ZIC2
								CADM1
								EPHA7
								UNC5C
								SFRP1
								SIX3
								ZIC1
								ACAT1
								ATM
								MACROD2
								AFF2
								HSPG2
								TCF7L2
								CASP2
								BAG6
								RPS6KA2
								PAFAH1B2
								OXCT1
								DCX
								EPOR
								GPR56
								HTR6
								RAB18
								APOE
								DLX2
								BCL2L11
								HESX1
								NKX2-2
								FZD9
								CNR1
								SLC23A1
								C2CD3
								C11orf63
								GRHL2
								HNMT
								BOK
								CTNS
								TBR1
								TCF7
								POMK
								BDH1
								DSCAML1
								MET
								SMARCA1
								AGTR2
								PAX2
								SLC7A11
								CDK5RAP2
								CDK5R1
								FZD8
								WNT1
								NIPBL
								CXCR4
								BBS4
								SPHK1
								FRZB
								FZD5
								RELN
								PHGDH
								BPTF
								BASP1
								IRS2
								APOD
								CTNND1
								PAFAH1B1
								PCDH18
								PROX1
								FOXC1
								FZD7
								NME7
								AK4
								FZD4
								EGR2
								MED1
								MAFB
								NDUFS4
								ABR
								ATP6V0D1
								H2AFY2
								CST3
								ACSL3
								UTP3
								MKKS
								BEX1
								ARF4
								BBS2
								H3F3B
								SEPP1
								NES
								COL4A1
								DDIT4
								CCNG1
								BAG3
								QARS
								PPT1
								FZD1
								XRCC5
								BMPR2
								NCOA6
								S1PR1
								PTENP1
								CDK5RAP3
								CKB

## Sheet: GeneListOfDuplicatesDeleted
Gene Symbol
EGR1
PTGS2
ARC
KIT
CDC42
APOE
CAMK2B
GRIK2
GSK3B
CPEB3
HRH1
DBN1
RARA
PSEN2
DMPK
SNCA
MYO6
SHANK3
NF1
ADORA1
PSEN1
PPP3CB
GIPC1
HTT
S100B
UNC13B
NFATC4
SYNGR1
CDK5
RIN1
RAPGEF2
CNTN4
BAIAP2
CTNND2
RAB3A
NRAS
CAMK1
GRIN1
NSMF
KRAS
SIPA1L1
UNC13A
SYNGAP1
RASGRF1
FRMPD4
EPHB2
DLG4
RGS14
GRM5
BDNF
CDC20
SYP
KCNJ10
DRD2
CTNNA2
NETO1
ATP2B2
NCDN
RIMS1
YWHAH
JPH3
SHISA9
HRH2
MEF2C
ANAPC2
CPLX2
NEURL1
STAR
CALB1
CAMK2A
JPH4
P2RX3
GRIN2A
NEUROD2
GRIN2B
ITPKA
CNTN2
NCAN
HRAS
RAB8A
RAB11A
PLAT
EGR2
YWHAG
PLK2
NPTN
AGT
WNT5A
SETD2
SOX4
KDM1A
KIF3A
TCF7L2
GATA2
HES1
SOX17
SMARCA4
PROX1
NOTCH1
SFRP2
ZNF358
SKI
VANGL2
JAG1
SERINC4
MED12
NES
SOX9
SMO
SOX11
PAX2
FZD1
NODAL
HES5
SFRP1
SALL4
KITLG
SHH
GPM6A
NOG
NR2E1
SNAI2
BMPR1A
PCSK5
DICER1
ERBB3
HOXB3
CHD7
NRTN
PLXNA4
NFASC
GLI3
HOXB2
NGF
CHRNB2
CITED2
CNTNAP2
SEMA3A
NTF3
FGFR2
NGFR
SHOX2
TFAP2A
TBX1
NRP1
HOXB1
POU4F1
SIX1
NTRK1
EPHB1
PHOX2A
HOXA1
KCNQ2
ISL1
PHOX2B
ILK
SOD1
LRRN4
TMOD2
PTEN
ATAD1
SHC3
CHST10
AMFR
FGF13
EGFR
PAFAH1B1
KCNAB1
PTPRZ1
NTRK2
MECP2
BHLHB9
THRA
CRHBP
ZNF385A
GLP1R
CTNS
CHRFAM7A
NR1D1
SLC11A2
PRKAR1B
GM2A
CRH
VIP
ATP1A3
HRH3
PAK7
SRF
AFF2
ADCY8
DBH
LHX8
PRKCG
TH
ASIC1
DRD3
TACR1
SORCS3
DRD1
LOC100507516
SHANK1
CRHR1
FZD9
SLC24A2
POMK
GALR2
GALR3
DRD4
RELN
TAC1
PRNP
GPI
PTENP1
BBS4
ZEB2
USP9X
ID4
PTPRS
NCOA1
XRCC1
NF2
OGDH
YWHAE
CDK5R1
EPHA5
DLX2
EST55173
LOC100130353
CYP17A1
HIATL2
HDAC2
DLX1
PLXNA3
BCAN
HTR5A
TP73
CDK5R2
NKX2-1
ZBTB18
HIATL1
MAS1
LHX5
CYP11A1
TSC1
HIAT1
MKKS
BBS2
UQCRQ
NME1
CD9
SFRP4
GPR56
SLC7A11
ITGA8
CLN5
ATM
CADM2
AK2
AK4
EML1
TSPAN2
NIPBL
KCNK3
BMPR2
TULP3
PCNT
COL4A1
CADM1
BBS7
BDH1
CDK5RAP1
SRR
SFRP5
TMEM57
CASP2
CSK
BCL2L11
MED1
FZD8
PTPRG
TCF7
C2CD3
MACROD2
PRKDC
NAPA
ABCB6
TCF7L1
UNC5C
PTPN11
BCR
HSPG2
BID
FZD2
BOK
SMARCA1
IFT172
POU6F1
AATK
CTTNBP2
MEN1
SLC6A4
ZFHX3
RAB3GAP1
2015-09-04
IGF1R
SHARPIN
CDK5RAP2
SHROOM4
ABR
EPOR
MDGA1
EPHA7
PITPNM1
BPTF
P2RY1
SHROOM2
SNPH
FPGS
PAFAH1B2
AGTR2
PYGO2
TBATA
PAFAH1B3
HNMT
PHF8
RAB18
MET
ACAT1
CST3
FABP7
EMX1
DFFB
NNAT
CDNAFLJ12777fis,cloneNT2RP2001720
C11orf63
PTCH1
EOMES
PCDH18
FRZB
FZD5
SPHK2
XRCC5
FZD4
GABRA5
DSCAML1
MAP1S
CNR1
BAK1
NDUFS4
NCOA6
SIX3
ARRB2
SEPP1
CDH22
ROBO2
HTR6
STK36
ECE2
CTNND1
BRCA2
SPEF2
ZNF335
DMBX1
SLC6A11
HMX2
FOXG1
AK7
COX17
UBE3A
XRCC6
ESR2
FOXJ1
TGFBR2
PLXNB2
HAP1
CITED1
KLHL17
HMGCS1
ALX1
GBX2
HOXA2
FZD10
CA10
ZIC2
ZIC1
BAG6
RPS6KA2
OXCT1
DCX
HESX1
NKX2-2
SLC23A1
GRHL2
TBR1
WNT1
CXCR4
SPHK1
PHGDH
BASP1
IRS2
APOD
FOXC1
FZD7
NME7
MAFB
ATP6V0D1
H2AFY2
ACSL3
UTP3
BEX1
ARF4
H3F3B
DDIT4
CCNG1
BAG3
QARS
PPT1
S1PR1
CDK5RAP3
CKB
