# Supplementary material for: Effect of propofol on microRNA expression in rat primary embryonic neural stem cells
Source: BMC Anesthesiol. 2016 Oct 13;16:95. doi: 10.1186/s12871-016-0259-1 (PMC5064799; doi:10.1186/s12871-016-0259-1)
Supplement: Additional file 3: Table S2. — GO_BP of the different expressive genes. The genes were predicted to be involved in 124 biological functions. (XLSX 34 kb) [file 12871_2016_259_MOESM3_ESM.xlsx]

## Sheet: diff_gene_GO_BP
Category	GO Term	GO Name	Count	%	PValue	Genes	List Total	Pop Hits	Pop Total	Fold Enrichment	Bonferroni	Benjamini	FDR	(-LgP)
GOTERM_BP_FAT	GO:0050804	regulation of synaptic transmission	7	36.8421	4.21538e-08	EGR1, ARC, EGR2, PTGS2, SPHK1, SNCA, TAC1	17	165	12092	30.1761	2.917e-05	2.917e-05	6.34727e-05	4.19741
GOTERM_BP_FAT	GO:0051969	regulation of transmission of nerve impulse	7	36.8421	6.19598e-08	EGR1, ARC, EGR2, PTGS2, SPHK1, SNCA, TAC1	17	176	12092	28.2901	4.28752e-05	2.14379e-05	9.32953e-05	4.03014
GOTERM_BP_FAT	GO:0031644	regulation of neurological system process	7	36.8421	9.17608e-08	EGR1, ARC, EGR2, PTGS2, SPHK1, SNCA, TAC1	17	188	12092	26.4844	6.34965e-05	2.11659e-05	0.000138168	3.85959
GOTERM_BP_FAT	GO:0044057	regulation of system process	7	36.8421	2.06048e-06	EGR1, ARC, EGR2, PTGS2, SPHK1, SNCA, TAC1	17	319	12092	15.6083	0.00142484	0.000356399	0.0031025	2.50829
GOTERM_BP_FAT	GO:0048167	regulation of synaptic plasticity	5	26.3158	3.1988e-06	EGR1, ARC, EGR2, PTGS2, SNCA	17	81	12092	43.907	0.00221112	0.000442616	0.00481645	2.31727
GOTERM_BP_FAT	GO:0007389	pattern specification process	6	31.5789	1.21671e-05	HOXB3, HES1, ARC, EGR2, CXCR4, PTCH1	17	246	12092	17.3486	0.00838437	0.0014023	0.018319	1.7371
GOTERM_BP_FAT	GO:0048168	regulation of neuronal synaptic plasticity	4	21.0526	3.37453e-05	EGR1, ARC, EGR2, SNCA	17	49	12092	58.0648	0.0230816	0.00333046	0.0507997	1.29414
GOTERM_BP_FAT	GO:0003002	regionalization	5	26.3158	9.08297e-05	HOXB3, HES1, ARC, EGR2, PTCH1	17	189	12092	18.8173	0.0609223	0.00782634	0.136679	0.864299
GOTERM_BP_FAT	GO:0014070	response to organic cyclic substance	5	26.3158	0.000139098	PTGS2, SPHK1, SNCA, TAC1, PTCH1	17	211	12092	16.8553	0.0917747	0.0106389	0.209242	0.679352
GOTERM_BP_FAT	GO:0021545	cranial nerve development	3	15.7895	0.000307588	HOXB3, HES1, EGR2	17	20	12092	106.694	0.19175	0.0210634	0.462148	0.335219
GOTERM_BP_FAT	GO:0021675	nerve development	3	15.7895	0.000483794	HOXB3, HES1, EGR2	17	25	12092	85.3553	0.284567	0.0299837	0.725997	0.139065
GOTERM_BP_FAT	GO:0007611	learning or memory	4	21.0526	0.000641732	EGR1, EGR2, PTGS2, TAC1	17	132	12092	21.5544	0.358677	0.0363416	0.961936	0.0168536
GOTERM_BP_FAT	GO:0010033	response to organic substance	7	36.8421	0.000823389	EGR1, EGR2, PTGS2, SPHK1, SNCA, TAC1, PTCH1	17	928	12092	5.36537	0.434486	0.0429003	1.23266	-0.0908438
GOTERM_BP_FAT	GO:0050806	positive regulation of synaptic transmission	3	15.7895	0.000952151	PTGS2, SNCA, TAC1	17	35	12092	60.9681	0.482736	0.0459945	1.42414	-0.153552
GOTERM_BP_FAT	GO:0051971	positive regulation of transmission of nerve impulse	3	15.7895	0.00118214	PTGS2, SNCA, TAC1	17	39	12092	54.7149	0.558917	0.053106	1.76528	-0.246813
GOTERM_BP_FAT	GO:0042127	regulation of cell proliferation	6	31.5789	0.00130241	HES1, PTGS2, SPHK1, TAC1, ID4, PTCH1	17	665	12092	6.41769	0.594185	0.054807	1.94325	-0.288528
GOTERM_BP_FAT	GO:0031646	positive regulation of neurological system process	3	15.7895	0.00130615	PTGS2, SNCA, TAC1	17	41	12092	52.0459	0.595234	0.0518122	1.94877	-0.289761
GOTERM_BP_FAT	GO:0008284	positive regulation of cell proliferation	5	26.3158	0.001398	HES1, PTGS2, SPHK1, TAC1, ID4	17	388	12092	9.16616	0.620192	0.0523621	2.08446	-0.318994
GOTERM_BP_FAT	GO:0040012	regulation of locomotion	4	21.0526	0.00178411	CXCR4, SPHK1, SNCA, TAC1	17	188	12092	15.1339	0.709371	0.0629674	2.65298	-0.423734
GOTERM_BP_FAT	GO:0007610	behavior	5	26.3158	0.00193921	EGR1, EGR2, PTGS2, SNCA, TAC1	17	424	12092	8.3879	0.739	0.064956	2.88048	-0.459465
GOTERM_BP_FAT	GO:0030182	neuron differentiation	5	26.3158	0.00255104	HES1, EGR2, CXCR4, PHGDH, ID4	17	457	12092	7.78221	0.829253	0.0807252	3.77309	-0.576697
GOTERM_BP_FAT	GO:0009725	response to hormone stimulus	5	26.3158	0.00379616	EGR2, PTGS2, SPHK1, TAC1, PTCH1	17	510	12092	6.97347	0.928062	0.112755	5.56602	-0.745544
GOTERM_BP_FAT	GO:0051240	positive regulation of multicellular organismal process	4	21.0526	0.00396127	PTGS2, SPHK1, SNCA, TAC1	17	249	12092	11.4264	0.935857	0.112564	5.80141	-0.763534
GOTERM_BP_FAT	GO:0021915	neural tube development	3	15.7895	0.00430587	HES1, PHGDH, PTCH1	17	75	12092	28.4518	0.949516	0.116992	6.29093	-0.798715
GOTERM_BP_FAT	GO:0019226	transmission of nerve impulse	4	21.0526	0.0056661	HRH1, EGR2, SNCA, TAC1	17	283	12092	10.0536	0.980397	0.145538	8.20014	-0.913821
GOTERM_BP_FAT	GO:0009719	response to endogenous stimulus	5	26.3158	0.00575597	EGR2, PTGS2, SPHK1, TAC1, PTCH1	17	573	12092	6.20675	0.981586	0.142419	8.32499	-0.920384
GOTERM_BP_FAT	GO:0001956	positive regulation of neurotransmitter secretion	2	10.5263	0.00791455	SPHK1, SNCA	17	6	12092	237.098	0.995908	0.184255	11.2766	-1.05218
GOTERM_BP_FAT	GO:0021783	preganglionic parasympathetic nervous system development	2	10.5263	0.00922792	HES1, EGR2	17	7	12092	203.227	0.998364	0.204767	13.0288	-1.11491
GOTERM_BP_FAT	GO:0051590	positive regulation of neurotransmitter transport	2	10.5263	0.00922792	SPHK1, SNCA	17	7	12092	203.227	0.998364	0.204767	13.0288	-1.11491
GOTERM_BP_FAT	GO:0034097	response to cytokine stimulus	3	15.7895	0.00937433	PTGS2, SPHK1, SNCA	17	112	12092	19.0525	0.998523	0.201281	13.2222	-1.1213
GOTERM_BP_FAT	GO:0048666	neuron development	4	21.0526	0.00993746	HES1, EGR2, CXCR4, PHGDH	17	347	12092	8.19936	0.999003	0.205761	13.962	-1.14495
GOTERM_BP_FAT	GO:0051047	positive regulation of secretion	3	15.7895	0.0105315	SPHK1, SNCA, TAC1	17	119	12092	17.9318	0.999342	0.210485	14.736	-1.16838
GOTERM_BP_FAT	GO:0048486	parasympathetic nervous system development	2	10.5263	0.0105397	HES1, EGR2	17	8	12092	177.824	0.999346	0.204775	14.7466	-1.16869
GOTERM_BP_FAT	GO:0043009	chordate embryonic development	4	21.0526	0.012358	HOXB3, HES1, PHGDH, PTCH1	17	376	12092	7.56696	0.999817	0.229532	17.0754	-1.23237
GOTERM_BP_FAT	GO:0009792	embryonic development ending in birth or egg hatching	4	21.0526	0.012807	HOXB3, HES1, PHGDH, PTCH1	17	381	12092	7.46765	0.999866	0.230753	17.6412	-1.24653
GOTERM_BP_FAT	GO:0021602	cranial nerve morphogenesis	2	10.5263	0.0131582	HOXB3, EGR2	17	10	12092	142.259	0.999895	0.2304	18.0814	-1.25723
GOTERM_BP_FAT	GO:0009952	anterior/posterior pattern formation	3	15.7895	0.0135912	HOXB3, HES1, ARC	17	136	12092	15.6903	0.999923	0.231293	18.6209	-1.27
GOTERM_BP_FAT	GO:0006952	defense response	4	21.0526	0.0145016	PTGS2, SPHK1, SNCA, TAC1	17	399	12092	7.13077	0.999959	0.239064	19.7446	-1.29545
GOTERM_BP_FAT	GO:0046394	carboxylic acid biosynthetic process	3	15.7895	0.0163679	PTGS2, SPHK1, PHGDH	17	150	12092	14.2259	0.999989	0.259577	22.0028	-1.34248
GOTERM_BP_FAT	GO:0016053	organic acid biosynthetic process	3	15.7895	0.0163679	PTGS2, SPHK1, PHGDH	17	150	12092	14.2259	0.999989	0.259577	22.0028	-1.34248
GOTERM_BP_FAT	GO:0042391	regulation of membrane potential	3	15.7895	0.0169922	EGR2, SNCA, TAC1	17	153	12092	13.9469	0.999993	0.262208	22.7449	-1.35688
GOTERM_BP_FAT	GO:0046457	prostanoid biosynthetic process	2	10.5263	0.017074	PTGS2, SPHK1	17	13	12092	109.43	0.999993	0.257647	22.8416	-1.35873
GOTERM_BP_FAT	GO:0001516	prostaglandin biosynthetic process	2	10.5263	0.017074	PTGS2, SPHK1	17	13	12092	109.43	0.999993	0.257647	22.8416	-1.35873
GOTERM_BP_FAT	GO:0003013	circulatory system process	3	15.7895	0.017414	PTGS2, CXCR4, TAC1	17	155	12092	13.767	0.999995	0.256587	23.2426	-1.36628
GOTERM_BP_FAT	GO:0008015	blood circulation	3	15.7895	0.017414	PTGS2, CXCR4, TAC1	17	155	12092	13.767	0.999995	0.256587	23.2426	-1.36628
GOTERM_BP_FAT	GO:0051241	negative regulation of multicellular organismal process	3	15.7895	0.0180552	PTGS2, TAC1, PTCH1	17	158	12092	13.5056	0.999997	0.25933	23.9933	-1.38009
GOTERM_BP_FAT	GO:0008045	motor axon guidance	2	10.5263	0.018376	EGR2, CXCR4	17	14	12092	101.613	0.999997	0.258052	24.3663	-1.38679
GOTERM_BP_FAT	GO:0030334	regulation of cell migration	3	15.7895	0.0195903	CXCR4, SPHK1, TAC1	17	165	12092	12.9326	0.999999	0.267403	25.7629	-1.41099
GOTERM_BP_FAT	GO:0045664	regulation of neuron differentiation	3	15.7895	0.0200387	HES1, SPHK1, ID4	17	167	12092	12.7777	0.999999	0.267492	26.2726	-1.4195
GOTERM_BP_FAT	GO:0010604	positive regulation of macromolecule metabolic process	5	26.3158	0.0202204	EGR1, HES1, EGR2, SPHK1, SNCA	17	825	12092	4.31087	0.999999	0.264572	26.4781	-1.42289
GOTERM_BP_FAT	GO:0030900	forebrain development	3	15.7895	0.0202646	HES1, CXCR4, ID4	17	168	12092	12.7017	0.999999	0.260239	26.5281	-1.42371
GOTERM_BP_FAT	GO:0051172	negative regulation of nitrogen compound metabolic process	4	21.0526	0.0209301	EGR1, HES1, SNCA, ID4	17	458	12092	6.21218	1	0.262836	27.2759	-1.43578
GOTERM_BP_FAT	GO:0006693	prostaglandin metabolic process	2	10.5263	0.0222722	PTGS2, SPHK1	17	17	12092	83.6817	1	0.272466	28.7627	-1.45883
GOTERM_BP_FAT	GO:0006692	prostanoid metabolic process	2	10.5263	0.0222722	PTGS2, SPHK1	17	17	12092	83.6817	1	0.272466	28.7627	-1.45883
GOTERM_BP_FAT	GO:0006979	response to oxidative stress	3	15.7895	0.0237814	PTGS2, SPHK1, SNCA	17	183	12092	11.6606	1	0.283309	30.4005	-1.48288
GOTERM_BP_FAT	GO:0051270	regulation of cell motion	3	15.7895	0.0245132	CXCR4, SPHK1, TAC1	17	186	12092	11.4725	1	0.285916	31.182	-1.4939
GOTERM_BP_FAT	GO:0006631	fatty acid metabolic process	3	15.7895	0.0250062	PTGS2, SPHK1, SNCA	17	188	12092	11.3504	1	0.286096	31.7039	-1.50111
GOTERM_BP_FAT	GO:0051130	positive regulation of cellular component organization	3	15.7895	0.0250062	SPHK1, SNCA, TAC1	17	188	12092	11.3504	1	0.286096	31.7039	-1.50111
GOTERM_BP_FAT	GO:0048878	chemical homeostasis	4	21.0526	0.0252529	EGR2, SNCA, TAC1, PTCH1	17	492	12092	5.78288	1	0.283911	31.9635	-1.50465
GOTERM_BP_FAT	GO:0021532	neural tube patterning	2	10.5263	0.026154	HES1, PTCH1	17	20	12092	71.1294	1	0.287959	32.9045	-1.51726
GOTERM_BP_FAT	GO:0048483	autonomic nervous system development	2	10.5263	0.0274448	HES1, EGR2	17	21	12092	67.7423	1	0.295405	34.2311	-1.53442
GOTERM_BP_FAT	GO:0048732	gland development	3	15.7895	0.0283104	HOXB3, HES1, PTCH1	17	201	12092	10.6163	1	0.298745	35.1071	-1.5454
GOTERM_BP_FAT	GO:0045987	positive regulation of smooth muscle contraction	2	10.5263	0.0287339	PTGS2, SPHK1	17	22	12092	64.6631	1	0.298089	35.5316	-1.55062
GOTERM_BP_FAT	GO:0050767	regulation of neurogenesis	3	15.7895	0.0298924	HES1, SPHK1, ID4	17	207	12092	10.3086	1	0.303778	36.6799	-1.56443
GOTERM_BP_FAT	GO:0048667	cell morphogenesis involved in neuron differentiation	3	15.7895	0.0298924	HES1, EGR2, CXCR4	17	207	12092	10.3086	1	0.303778	36.6799	-1.56443
GOTERM_BP_FAT	GO:0045321	leukocyte activation	3	15.7895	0.0315096	EGR1, CXCR4, SNCA	17	213	12092	10.0182	1	0.313066	38.2508	-1.58264
GOTERM_BP_FAT	GO:0045933	positive regulation of muscle contraction	2	10.5263	0.0325916	PTGS2, SPHK1	17	25	12092	56.9035	1	0.317608	39.2814	-1.59419
GOTERM_BP_FAT	GO:0006954	inflammatory response	3	15.7895	0.0326069	PTGS2, SPHK1, TAC1	17	217	12092	9.83356	1	0.313443	39.2959	-1.59435
GOTERM_BP_FAT	GO:0007268	synaptic transmission	3	15.7895	0.0331613	HRH1, SNCA, TAC1	17	219	12092	9.74376	1	0.313672	39.8176	-1.60008
GOTERM_BP_FAT	GO:0007224	smoothened signaling pathway	2	10.5263	0.0351554	HES1, PTCH1	17	27	12092	52.6885	1	0.325041	41.6598	-1.61972
GOTERM_BP_FAT	GO:0051960	regulation of nervous system development	3	15.7895	0.0357025	HES1, SPHK1, ID4	17	228	12092	9.35913	1	0.325034	42.1559	-1.62486
GOTERM_BP_FAT	GO:0001568	blood vessel development	3	15.7895	0.0362774	CXCR4, SPHK1, SOX17	17	230	12092	9.27775	1	0.325238	42.673	-1.63015
GOTERM_BP_FAT	GO:0051050	positive regulation of transport	3	15.7895	0.036856	SPHK1, SNCA, TAC1	17	232	12092	9.19777	1	0.325464	43.1891	-1.63537
GOTERM_BP_FAT	GO:0060284	regulation of cell development	3	15.7895	0.0374382	HES1, SPHK1, ID4	17	234	12092	9.11916	1	0.325713	43.704	-1.64052
GOTERM_BP_FAT	GO:0048169	regulation of long-term neuronal synaptic plasticity	2	10.5263	0.0377129	EGR1, SNCA	17	29	12092	49.0548	1	0.323761	43.9454	-1.64291
GOTERM_BP_FAT	GO:0001944	vasculature development	3	15.7895	0.0383184	CXCR4, SPHK1, SOX17	17	237	12092	9.00372	1	0.324195	44.4741	-1.64811
GOTERM_BP_FAT	GO:0046456	icosanoid biosynthetic process	2	10.5263	0.0389893	PTGS2, SPHK1	17	30	12092	47.4196	1	0.325074	45.0545	-1.65374
GOTERM_BP_FAT	GO:0046928	regulation of neurotransmitter secretion	2	10.5263	0.0389893	SPHK1, SNCA	17	30	12092	47.4196	1	0.325074	45.0545	-1.65374
GOTERM_BP_FAT	GO:0000904	cell morphogenesis involved in differentiation	3	15.7895	0.0398031	HES1, EGR2, CXCR4	17	242	12092	8.8177	1	0.326907	45.751	-1.6604
GOTERM_BP_FAT	GO:0001775	cell activation	3	15.7895	0.0398031	EGR1, CXCR4, SNCA	17	242	12092	8.8177	1	0.326907	45.751	-1.6604
GOTERM_BP_FAT	GO:0006636	unsaturated fatty acid biosynthetic process	2	10.5263	0.040264	PTGS2, SPHK1	17	31	12092	45.8899	1	0.326312	46.1418	-1.66409
GOTERM_BP_FAT	GO:0051046	regulation of secretion	3	15.7895	0.0407047	SPHK1, SNCA, TAC1	17	245	12092	8.70972	1	0.325599	46.5129	-1.66757
GOTERM_BP_FAT	GO:0051588	regulation of neurotransmitter transport	2	10.5263	0.0415372	SPHK1, SNCA	17	32	12092	44.4559	1	0.327482	47.2076	-1.67401
GOTERM_BP_FAT	GO:0035295	tube development	3	15.7895	0.0416141	HES1, CXCR4, PTCH1	17	248	12092	8.60436	1	0.324416	47.2714	-1.6746
GOTERM_BP_FAT	GO:0008283	cell proliferation	3	15.7895	0.0431471	CXCR4, ID4, PTCH1	17	253	12092	8.43432	1	0.330747	48.5272	-1.68599
GOTERM_BP_FAT	GO:0034599	cellular response to oxidative stress	2	10.5263	0.0453472	SPHK1, SNCA	17	35	12092	40.6454	1	0.341022	50.2808	-1.7014
GOTERM_BP_FAT	GO:0045665	negative regulation of neuron differentiation	2	10.5263	0.0466141	HES1, ID4	17	36	12092	39.5163	1	0.345249	51.265	-1.70982
GOTERM_BP_FAT	GO:0051173	positive regulation of nitrogen compound metabolic process	4	21.0526	0.0467279	EGR1, HES1, HRH1, EGR2	17	626	12092	4.54501	1	0.342417	51.3526	-1.71056
GOTERM_BP_FAT	GO:0031175	neuron projection development	3	15.7895	0.0494906	EGR2, CXCR4, PHGDH	17	273	12092	7.81642	1	0.355352	53.4328	-1.72781
GOTERM_BP_FAT	GO:0010605	negative regulation of macromolecule metabolic process	4	21.0526	0.0499531	EGR1, HES1, SNCA, ID4	17	643	12092	4.42485	1	0.354537	53.7727	-1.73056
GOTERM_BP_FAT	GO:0006940	regulation of smooth muscle contraction	2	10.5263	0.0516658	PTGS2, SPHK1	17	40	12092	35.5647	1	0.360888	55.0118	-1.74046
GOTERM_BP_FAT	GO:0031667	response to nutrient levels	3	15.7895	0.0524519	PTGS2, SPHK1, PTCH1	17	282	12092	7.56696	1	0.361859	55.5701	-1.74484
GOTERM_BP_FAT	GO:0031328	positive regulation of cellular biosynthetic process	4	21.0526	0.0538886	EGR1, HES1, HRH1, EGR2	17	663	12092	4.29137	1	0.366407	56.5737	-1.75261
GOTERM_BP_FAT	GO:0048545	response to steroid hormone stimulus	3	15.7895	0.0554769	PTGS2, SPHK1, PTCH1	17	291	12092	7.33293	1	0.37165	57.6586	-1.76086
GOTERM_BP_FAT	GO:0009891	positive regulation of biosynthetic process	4	21.0526	0.0563225	EGR1, HES1, HRH1, EGR2	17	675	12092	4.21508	1	0.372783	58.2258	-1.76512
GOTERM_BP_FAT	GO:0043067	regulation of programmed cell death	4	21.0526	0.0586011	PTGS2, CXCR4, SPHK1, SNCA	17	686	12092	4.14749	1	0.381421	59.7191	-1.77611
GOTERM_BP_FAT	GO:0010941	regulation of cell death	4	21.0526	0.0592303	PTGS2, CXCR4, SPHK1, SNCA	17	689	12092	4.12943	1	0.381297	60.1226	-1.77904
GOTERM_BP_FAT	GO:0009991	response to extracellular stimulus	3	15.7895	0.0592582	PTGS2, SPHK1, PTCH1	17	302	12092	7.06584	1	0.378093	60.1403	-1.77917
GOTERM_BP_FAT	GO:0006690	icosanoid metabolic process	2	10.5263	0.0616939	PTGS2, SPHK1	17	48	12092	29.6373	1	0.387141	61.6663	-1.79005
GOTERM_BP_FAT	GO:0033559	unsaturated fatty acid metabolic process	2	10.5263	0.0629404	PTGS2, SPHK1	17	49	12092	29.0324	1	0.390032	62.426	-1.79537
GOTERM_BP_FAT	GO:0042592	homeostatic process	4	21.0526	0.0646035	EGR2, SNCA, TAC1, PTCH1	17	714	12092	3.98484	1	0.394885	63.4177	-1.80221
GOTERM_BP_FAT	GO:0010647	positive regulation of cell communication	3	15.7895	0.0656377	PTGS2, SNCA, TAC1	17	320	12092	6.66838	1	0.396595	64.022	-1.80633
GOTERM_BP_FAT	GO:0048598	embryonic morphogenesis	3	15.7895	0.0663608	HOXB3, HES1, PTCH1	17	322	12092	6.62696	1	0.396792	64.439	-1.80915
GOTERM_BP_FAT	GO:0042493	response to drug	3	15.7895	0.0681806	PTGS2, SNCA, PTCH1	17	327	12092	6.52563	1	0.402131	65.4685	-1.81603
GOTERM_BP_FAT	GO:0007267	cell-cell signaling	3	15.7895	0.0692807	HRH1, SNCA, TAC1	17	330	12092	6.46631	1	0.404015	66.0773	-1.82005
GOTERM_BP_FAT	GO:0007613	memory	2	10.5263	0.0728567	PTGS2, TAC1	17	57	12092	24.9577	1	0.417058	67.9877	-1.83243
GOTERM_BP_FAT	GO:0000902	cell morphogenesis	3	15.7895	0.0729915	HES1, EGR2, CXCR4	17	340	12092	6.27612	1	0.414441	68.0577	-1.83288
GOTERM_BP_FAT	GO:0010001	glial cell differentiation	2	10.5263	0.0753203	EGR2, PHGDH	17	59	12092	24.1117	1	0.421528	69.2449	-1.84039
GOTERM_BP_FAT	GO:0030030	cell projection organization	3	15.7895	0.0809954	EGR2, CXCR4, PHGDH	17	361	12092	5.91103	1	0.442611	71.9677	-1.85714
GOTERM_BP_FAT	GO:0051924	regulation of calcium ion transport	2	10.5263	0.0838949	PTGS2, CXCR4	17	66	12092	21.5544	1	0.451384	73.2703	-1.86493
GOTERM_BP_FAT	GO:0006937	regulation of muscle contraction	2	10.5263	0.0838949	PTGS2, SPHK1	17	66	12092	21.5544	1	0.451384	73.2703	-1.86493
GOTERM_BP_FAT	GO:0050877	neurological system process	6	31.5789	0.084409	EGR1, HRH1, EGR2, PTGS2, SNCA, TAC1	17	1849	12092	2.30815	1	0.450243	73.4953	-1.86626
GOTERM_BP_FAT	GO:0006873	cellular ion homeostasis	3	15.7895	0.0845094	EGR2, SNCA, TAC1	17	370	12092	5.76725	1	0.447447	73.539	-1.86652
GOTERM_BP_FAT	GO:0055082	cellular chemical homeostasis	3	15.7895	0.0864825	EGR2, SNCA, TAC1	17	375	12092	5.69035	1	0.452208	74.3848	-1.87148
GOTERM_BP_FAT	GO:0032989	cellular component morphogenesis	3	15.7895	0.0868789	HES1, EGR2, CXCR4	17	376	12092	5.67522	1	0.450632	74.5517	-1.87246
GOTERM_BP_FAT	GO:0030902	hindbrain development	2	10.5263	0.0875468	HES1, EGR2	17	69	12092	20.6172	1	0.450152	74.8305	-1.87408
GOTERM_BP_FAT	GO:0007218	neuropeptide signaling pathway	2	10.5263	0.0899739	GPR56, TAC1	17	71	12092	20.0365	1	0.456513	75.82	-1.87978
GOTERM_BP_FAT	GO:0045944	positive regulation of transcription from RNA polymerase II promoter	3	15.7895	0.0900708	EGR1, HES1, EGR2	17	384	12092	5.55699	1	0.453809	75.8587	-1.88001
GOTERM_BP_FAT	GO:0043279	response to alkaloid	2	10.5263	0.0936031	SNCA, TAC1	17	74	12092	19.2242	1	0.464165	77.232	-1.8878
GOTERM_BP_FAT	GO:0042063	gliogenesis	2	10.5263	0.0936031	EGR2, PHGDH	17	74	12092	19.2242	1	0.464165	77.232	-1.8878
GOTERM_BP_FAT	GO:0035270	endocrine system development	2	10.5263	0.0948098	HOXB3, HES1	17	75	12092	18.9678	1	0.465615	77.6841	-1.89033
GOTERM_BP_FAT	GO:0006633	fatty acid biosynthetic process	2	10.5263	0.096015	PTGS2, SPHK1	17	76	12092	18.7183	1	0.467035	78.1274	-1.8928
GOTERM_BP_FAT	GO:0050801	ion homeostasis	3	15.7895	0.0973836	EGR2, SNCA, TAC1	17	402	12092	5.30817	1	0.469026	78.6207	-1.89554
GOTERM_BP_FAT	GO:0016481	negative regulation of transcription	3	15.7895	0.0994459	EGR1, HES1, ID4	17	407	12092	5.24295	1	0.47347	79.3445	-1.89952

## Sheet: GO_BP_(-LgP)
Category	GO Term	GO Name	PValue	(-LgP)
GOTERM_BP_FAT	GO:0019226	transmission of nerve impulse	0.0056661	2.24672
GOTERM_BP_FAT	GO:0021915	neural tube development	0.00430587	2.36594
GOTERM_BP_FAT	GO:0051240	positive regulation of multicellular organismal process	0.00396127	2.40217
GOTERM_BP_FAT	GO:0009725	response to hormone stimulus	0.00379616	2.42066
GOTERM_BP_FAT	GO:0030182	neuron differentiation	0.00255104	2.59328
GOTERM_BP_FAT	GO:0007610	behavior	0.00193921	2.71238
GOTERM_BP_FAT	GO:0040012	regulation of locomotion	0.00178411	2.74858
GOTERM_BP_FAT	GO:0008284	positive regulation of cell proliferation	0.001398	2.85449
GOTERM_BP_FAT	GO:0031646	positive regulation of neurological system process	0.00130615	2.88401
GOTERM_BP_FAT	GO:0042127	regulation of cell proliferation	0.00130241	2.88525
GOTERM_BP_FAT	GO:0051971	positive regulation of transmission of nerve impulse	0.00118214	2.92733
GOTERM_BP_FAT	GO:0050806	positive regulation of synaptic transmission	0.000952151	3.02129
GOTERM_BP_FAT	GO:0010033	response to organic substance	0.000823389	3.08439
GOTERM_BP_FAT	GO:0007611	learning or memory	0.000641732	3.19265
GOTERM_BP_FAT	GO:0021675	nerve development	0.000483794	3.31534
GOTERM_BP_FAT	GO:0021545	cranial nerve development	0.000307588	3.51203
GOTERM_BP_FAT	GO:0014070	response to organic cyclic substance	0.000139098	3.85668
GOTERM_BP_FAT	GO:0003002	regionalization	9.08297e-05	4.04177
GOTERM_BP_FAT	GO:0048168	regulation of neuronal synaptic plasticity	3.37453e-05	4.47179
GOTERM_BP_FAT	GO:0007389	pattern specification process	1.21671e-05	4.91481
GOTERM_BP_FAT	GO:0048167	regulation of synaptic plasticity	3.1988e-06	5.49501
GOTERM_BP_FAT	GO:0044057	regulation of system process	2.06048e-06	5.68603
GOTERM_BP_FAT	GO:0031644	regulation of neurological system process	9.17608e-08	7.03734
GOTERM_BP_FAT	GO:0051969	regulation of transmission of nerve impulse	6.19598e-08	7.20789
GOTERM_BP_FAT	GO:0050804	regulation of synaptic transmission	4.21538e-08	7.37516
