# Supplementary material for: Effect of propofol on microRNA expression in rat primary embryonic neural stem cells
Source: BMC Anesthesiol. 2016 Oct 13;16:95. doi: 10.1186/s12871-016-0259-1 (PMC5064799; doi:10.1186/s12871-016-0259-1)
Supplement: Additional file 4: Table S4. — Predicted miRs of validated genes. By searching the four databases (miRWalk, miRanda, miRDB and TargetScan), 248 and 346 miRNAs were predicted to target the 3′ UTRs of EGR2 and ARC, respectively. (XLSX 42 kb) [file 12871_2016_259_MOESM4_ESM.xlsx]

## Sheet: EGR2
Gene	EntrezID	RefseqID	miRNA	MIMATid	miRWalk	miRanda	miRDB	Targetscan	SUM
Egr2	114090	NM_053633	rno-miR-7a-1-3p	MIMAT0000607	1	1	1	1	4
Egr2	114090	NM_053633	rno-miR-3572	MIMAT0017853	1	1	1	1	4
Egr2	114090	NM_053633	rno-miR-376b-5p	MIMAT0003195	1	1	1	1	4
Egr2	114090	NM_053633	rno-miR-376c-5p	MIMAT0017219	1	1	1	1	4
Egr2	114090	NM_053633	rno-miR-145-5p	MIMAT0000851	1	1	1	1	4
Egr2	114090	NM_053633	rno-miR-19b-2-5p	MIMAT0017097	1	1	1	1	4
Egr2	114090	NM_053633	rno-miR-3591	MIMAT0017893	1	1	1	1	4
Egr2	114090	NM_053633	rno-miR-186-3p	MIMAT0017143	1	1	1	1	4
Egr2	114090	NM_053633	rno-miR-3065-5p	MIMAT0017839	1	1	1	1	4
Egr2	114090	NM_053633	rno-miR-150-5p	MIMAT0000853	1	1	1	1	4
Egr2	114090	NM_053633	rno-miR-137-3p	MIMAT0000843	1	1	1	1	4
Egr2	114090	NM_053633	rno-miR-224-5p	MIMAT0003119	1	1	1	1	4
Egr2	114090	NM_053633	rno-miR-124-3p	MIMAT0000828	1	1	0	1	3
Egr2	114090	NM_053633	rno-miR-16-3p	MIMAT0017094	1	1	0	1	3
Egr2	114090	NM_053633	rno-miR-93-5p	MIMAT0000817	1	1	0	1	3
Egr2	114090	NM_053633	rno-miR-505-5p	MIMAT0017226	0	1	1	1	3
Egr2	114090	NM_053633	rno-miR-140-5p	MIMAT0000573	1	1	0	1	3
Egr2	114090	NM_053633	rno-miR-17-1-3p	MIMAT0004710	1	1	0	1	3
Egr2	114090	NM_053633	rno-miR-330-5p	MIMAT0004641	1	1	0	1	3
Egr2	114090	NM_053633	rno-miR-195-3p	MIMAT0017149	1	1	0	1	3
Egr2	114090	NM_053633	rno-miR-3473	MIMAT0024853	1	1	0	1	3
Egr2	114090	NM_053633	rno-miR-20a-5p	MIMAT0000602	1	1	0	1	3
Egr2	114090	NM_053633	rno-miR-509-5p	MIMAT0024849	1	1	0	1	3
Egr2	114090	NM_053633	rno-miR-25-3p	MIMAT0000795	1	1	0	1	3
Egr2	114090	NM_053633	rno-miR-666-3p	MIMAT0017371	1	1	0	1	3
Egr2	114090	NM_053633	rno-miR-141-3p	MIMAT0000846	1	1	0	1	3
Egr2	114090	NM_053633	rno-miR-7a-2-3p	MIMAT0017091	1	1	0	1	3
Egr2	114090	NM_053633	rno-miR-33-3p	MIMAT0017104	1	1	0	1	3
Egr2	114090	NM_053633	rno-miR-349	MIMAT0000599	1	1	0	1	3
Egr2	114090	NM_053633	rno-miR-20b-3p	MIMAT0003212	1	1	0	1	3
Egr2	114090	NM_053633	rno-miR-125b-2-3p	MIMAT0026467	1	1	0	1	3
Egr2	114090	NM_053633	rno-miR-142-3p	MIMAT0000848	1	1	0	1	3
Egr2	114090	NM_053633	rno-miR-17-5p	MIMAT0000786	1	1	0	1	3
Egr2	114090	NM_053633	rno-miR-196c-3p	MIMAT0017299	1	1	0	1	3
Egr2	114090	NM_053633	rno-miR-350	MIMAT0000604	1	1	0	1	3
Egr2	114090	NM_053633	rno-miR-20b-5p	MIMAT0003211	1	1	0	1	3
Egr2	114090	NM_053633	rno-miR-26b-3p	MIMAT0004714	1	1	0	1	3
Egr2	114090	NM_053633	rno-let-7c-1-3p	MIMAT0017087	1	1	0	1	3
Egr2	114090	NM_053633	rno-miR-542-3p	MIMAT0003179	1	1	0	1	3
Egr2	114090	NM_053633	rno-miR-19b-1-5p	MIMAT0017096	1	1	0	1	3
Egr2	114090	NM_053633	rno-let-7f-2-3p	MIMAT0017090	1	1	0	1	3
Egr2	114090	NM_053633	rno-miR-148b-3p	MIMAT0000579	1	1	0	1	3
Egr2	114090	NM_053633	rno-miR-881-3p	MIMAT0005289	1	1	0	1	3
Egr2	114090	NM_053633	rno-miR-200a-3p	MIMAT0000874	1	1	0	1	3
Egr2	114090	NM_053633	rno-miR-106b-5p	MIMAT0000825	1	1	0	1	3
Egr2	114090	NM_053633	rno-miR-324-3p	MIMAT0000554	1	1	0	1	3
Egr2	114090	NM_053633	rno-miR-499-3p	MIMAT0017227	1	1	0	1	3
Egr2	114090	NM_053633	rno-miR-217-5p	MIMAT0000887	1	1	0	1	3
Egr2	114090	NM_053633	rno-miR-10a-5p	MIMAT0000782	1	1	0	1	3
Egr2	114090	NM_053633	rno-miR-6215	MIMAT0024854	1	1	0	1	3
Egr2	114090	NM_053633	rno-miR-743b-5p	MIMAT0017288	1	1	0	1	3
Egr2	114090	NM_053633	rno-miR-3594-5p	MIMAT0017898	1	1	0	1	3
Egr2	114090	NM_053633	rno-miR-202-5p	MIMAT0012822	1	1	0	1	3
Egr2	114090	NM_053633	rno-miR-10b-5p	MIMAT0000783	1	1	0	1	3
Egr2	114090	NM_053633	rno-miR-6216	MIMAT0024856	1	1	0	1	3
Egr2	114090	NM_053633	rno-miR-152-3p	MIMAT0000854	1	1	0	1	3
Egr2	114090	NM_053633	rno-miR-883-5p	MIMAT0017294	1	1	0	1	3
Egr2	114090	NM_053633	rno-miR-759	MIMAT0012856	1	1	0	1	3
Egr2	114090	NM_053633	rno-miR-152-5p	MIMAT0017134	1	1	0	1	3
Egr2	114090	NM_053633	rno-miR-32-5p	MIMAT0000811	1	1	0	1	3
Egr2	114090	NM_053633	rno-miR-203a-5p	MIMAT0017153	1	1	0	1	3
Egr2	114090	NM_053633	rno-miR-136-5p	MIMAT0000842	1	1	0	1	3
Egr2	114090	NM_053633	rno-miR-92a-3p	MIMAT0000816	1	1	0	1	3
Egr2	114090	NM_053633	rno-miR-363-3p	MIMAT0003210	1	1	0	1	3
Egr2	114090	NM_053633	rno-miR-326-3p	MIMAT0000560	1	1	0	1	3
Egr2	114090	NM_053633	rno-miR-92b-3p	MIMAT0005340	1	1	0	1	3
Egr2	114090	NM_053633	rno-miR-504	MIMAT0012830	1	1	0	1	3
Egr2	114090	NM_053633	rno-miR-6325	MIMAT0025064	1	1	0	1	3
Egr2	114090	NM_053633	rno-miR-764-5p	MIMAT0012854	1	1	0	1	3
Egr2	114090	NM_053633	rno-miR-3569	MIMAT0017849	1	1	0	1	3
Egr2	114090	NM_053633	rno-miR-194-5p	MIMAT0000869	1	0	0	1	2
Egr2	114090	NM_053633	rno-miR-3570	MIMAT0017850	1	0	0	1	2
Egr2	114090	NM_053633	rno-miR-376b-3p	MIMAT0003196	1	0	0	1	2
Egr2	114090	NM_053633	rno-miR-653-3p	MIMAT0017361	1	0	0	1	2
Egr2	114090	NM_053633	rno-miR-335	MIMAT0000575	1	0	0	1	2
Egr2	114090	NM_053633	rno-miR-26a-5p	MIMAT0000796	1	0	0	1	2
Egr2	114090	NM_053633	rno-miR-143-3p	MIMAT0000849	1	0	0	1	2
Egr2	114090	NM_053633	rno-miR-181b-1-3p	MIMAT0017139	1	0	0	1	2
Egr2	114090	NM_053633	rno-miR-702-3p	MIMAT0017885	1	0	0	1	2
Egr2	114090	NM_053633	rno-miR-29b-1-5p	MIMAT0005445	1	0	0	1	2
Egr2	114090	NM_053633	rno-miR-181b-2-3p	MIMAT0017140	1	0	0	1	2
Egr2	114090	NM_053633	rno-miR-26b-5p	MIMAT0000797	1	0	0	1	2
Egr2	114090	NM_053633	rno-miR-3587	MIMAT0017883	1	0	0	1	2
Egr2	114090	NM_053633	rno-miR-3551-3p	MIMAT0017810	1	0	0	1	2
Egr2	114090	NM_053633	rno-miR-3068-5p	MIMAT0024845	1	0	0	1	2
Egr2	114090	NM_053633	rno-miR-325-3p	MIMAT0004639	1	0	0	1	2
Egr2	114090	NM_053633	rno-miR-3085	MIMAT0017805	1	0	0	1	2
Egr2	114090	NM_053633	rno-miR-1188-5p	MIMAT0017854	1	0	0	1	2
Egr2	114090	NM_053633	rno-miR-3561-5p	MIMAT0017830	1	0	0	1	2
Egr2	114090	NM_053633	rno-miR-1199-3p	MIMAT0031126	1	0	0	1	2
Egr2	114090	NM_053633	rno-miR-122-5p	MIMAT0000827	1	0	0	1	2
Egr2	114090	NM_053633	rno-miR-375-3p	MIMAT0005307	1	0	0	0	1
Egr2	114090	NM_053633	rno-miR-328b-3p	MIMAT0017904	1	0	0	0	1
Egr2	114090	NM_053633	rno-miR-448-5p	MIMAT0017177	1	0	0	0	1
Egr2	114090	NM_053633	rno-miR-345-5p	MIMAT0000594	1	0	0	0	1
Egr2	114090	NM_053633	rno-miR-208b-5p	MIMAT0017844	1	0	0	0	1
Egr2	114090	NM_053633	rno-miR-505-3p	MIMAT0003380	1	0	0	0	1
Egr2	114090	NM_053633	rno-miR-23a-3p	MIMAT0000792	1	0	0	0	1
Egr2	114090	NM_053633	rno-miR-652-5p	MIMAT0017321	1	0	0	0	1
Egr2	114090	NM_053633	rno-miR-296-5p	MIMAT0000898	1	0	0	0	1
Egr2	114090	NM_053633	rno-miR-139-5p	MIMAT0000845	1	0	0	0	1
Egr2	114090	NM_053633	rno-miR-770-3p	MIMAT0017317	1	0	0	0	1
Egr2	114090	NM_053633	rno-miR-30c-2-3p	MIMAT0005442	1	0	0	0	1
Egr2	114090	NM_053633	rno-miR-330-3p	MIMAT0000568	1	0	0	0	1
Egr2	114090	NM_053633	rno-miR-1949	MIMAT0017852	1	0	0	0	1
Egr2	114090	NM_053633	rno-miR-449c-5p	MIMAT0017803	1	0	0	0	1
Egr2	114090	NM_053633	rno-miR-347	MIMAT0000598	1	0	0	0	1
Egr2	114090	NM_053633	rno-miR-20a-3p	MIMAT0000603	1	0	0	0	1
Egr2	114090	NM_053633	rno-miR-23b-3p	MIMAT0000793	1	0	0	0	1
Egr2	114090	NM_053633	rno-miR-1249	MIMAT0017892	1	0	0	0	1
Egr2	114090	NM_053633	rno-miR-298-5p	MIMAT0000900	1	0	0	0	1
Egr2	114090	NM_053633	rno-miR-30c-5p	MIMAT0000804	1	0	0	0	1
Egr2	114090	NM_053633	rno-miR-98-5p	MIMAT0000819	1	0	0	0	1
Egr2	114090	NM_053633	rno-miR-9b-3p	MIMAT0017836	1	0	0	0	1
Egr2	114090	NM_053633	rno-miR-466b-1-3p	MIMAT0017285	1	0	0	0	1
Egr2	114090	NM_053633	rno-miR-125b-1-3p	MIMAT0004730	1	0	0	0	1
Egr2	114090	NM_053633	rno-miR-299a-3p	MIMAT0017167	1	0	0	0	1
Egr2	114090	NM_053633	rno-miR-3574	MIMAT0017860	1	0	0	0	1
Egr2	114090	NM_053633	rno-miR-30d-3p	MIMAT0004722	0	0	0	1	1
Egr2	114090	NM_053633	rno-miR-17-2-3p	MIMAT0017295	1	0	0	0	1
Egr2	114090	NM_053633	rno-miR-376c-3p	MIMAT0003194	1	0	0	0	1
Egr2	114090	NM_053633	rno-miR-195-5p	MIMAT0000870	1	0	0	0	1
Egr2	114090	NM_053633	rno-miR-466b-2-3p	MIMAT0017286	1	0	0	0	1
Egr2	114090	NM_053633	rno-miR-532-5p	MIMAT0005322	1	0	0	0	1
Egr2	114090	NM_053633	rno-miR-26a-3p	MIMAT0017100	1	0	0	0	1
Egr2	114090	NM_053633	rno-miR-672-3p	MIMAT0017312	0	0	0	1	1
Egr2	114090	NM_053633	rno-miR-299b-3p	MIMAT0017834	1	0	0	0	1
Egr2	114090	NM_053633	rno-miR-802-3p	MIMAT0017362	0	0	0	1	1
Egr2	114090	NM_053633	rno-miR-3577	MIMAT0017863	1	0	0	0	1
Egr2	114090	NM_053633	rno-miR-30d-5p	MIMAT0000807	1	0	0	0	1
Egr2	114090	NM_053633	rno-miR-466c-3p	MIMAT0017287	1	0	0	0	1
Egr2	114090	NM_053633	rno-let-7a-2-3p	MIMAT0017086	1	0	0	0	1
Egr2	114090	NM_053633	rno-miR-539-3p	MIMAT0017212	1	0	0	0	1
Egr2	114090	NM_053633	rno-miR-126b	MIMAT0017843	1	0	0	0	1
Egr2	114090	NM_053633	rno-miR-674-5p	MIMAT0005329	1	0	0	0	1
Egr2	114090	NM_053633	rno-miR-29a-5p	MIMAT0004718	1	0	0	0	1
Egr2	114090	NM_053633	rno-miR-871-3p	MIMAT0017289	1	0	0	0	1
Egr2	114090	NM_053633	rno-miR-3579	MIMAT0017867	1	0	0	0	1
Egr2	114090	NM_053633	rno-miR-30e-3p	MIMAT0004720	0	0	0	1	1
Egr2	114090	NM_053633	rno-miR-377-3p	MIMAT0003123	1	0	0	0	1
Egr2	114090	NM_053633	rno-miR-33-5p	MIMAT0000812	1	0	0	0	1
Egr2	114090	NM_053633	rno-miR-19a-3p	MIMAT0000789	1	0	0	0	1
Egr2	114090	NM_053633	rno-miR-485-3p	MIMAT0017222	0	0	0	1	1
Egr2	114090	NM_053633	rno-miR-351-3p	MIMAT0017041	1	0	0	0	1
Egr2	114090	NM_053633	rno-miR-210-5p	MIMAT0017156	1	0	0	0	1
Egr2	114090	NM_053633	rno-let-7b-3p	MIMAT0004705	1	0	0	0	1
Egr2	114090	NM_053633	rno-miR-540-5p	MIMAT0017211	1	0	0	0	1
Egr2	114090	NM_053633	rno-miR-128-1-5p	MIMAT0017118	0	0	0	1	1
Egr2	114090	NM_053633	rno-miR-143-5p	MIMAT0017129	1	0	0	0	1
Egr2	114090	NM_053633	rno-miR-872-3p	MIMAT0005283	1	0	0	0	1
Egr2	114090	NM_053633	rno-miR-3584-3p	MIMAT0017876	1	0	0	0	1
Egr2	114090	NM_053633	rno-miR-30e-5p	MIMAT0000805	1	0	0	0	1
Egr2	114090	NM_053633	rno-miR-379-3p	MIMAT0004791	1	0	0	0	1
Egr2	114090	NM_053633	rno-miR-336-5p	MIMAT0000576	1	0	0	0	1
Egr2	114090	NM_053633	rno-miR-19a-5p	MIMAT0017098	1	0	0	0	1
Egr2	114090	NM_053633	rno-miR-487b-5p	MIMAT0017221	1	0	0	0	1
Egr2	114090	NM_053633	rno-miR-211-5p	MIMAT0000882	1	0	0	0	1
Egr2	114090	NM_053633	rno-miR-128-2-5p	MIMAT0017119	0	0	0	1	1
Egr2	114090	NM_053633	rno-miR-708-5p	MIMAT0005331	1	0	0	0	1
Egr2	114090	NM_053633	rno-miR-3542	MIMAT0017796	1	0	0	0	1
Egr2	114090	NM_053633	rno-miR-29b-3p	MIMAT0000801	1	0	0	0	1
Egr2	114090	NM_053633	rno-miR-878	MIMAT0005286	1	0	0	0	1
Egr2	114090	NM_053633	rno-miR-3586-5p	MIMAT0017880	1	0	0	0	1
Egr2	114090	NM_053633	rno-miR-320-3p	MIMAT0000903	1	0	0	0	1
Egr2	114090	NM_053633	rno-miR-184	MIMAT0000861	1	0	0	0	1
Egr2	114090	NM_053633	rno-miR-382-3p	MIMAT0003202	1	0	0	0	1
Egr2	114090	NM_053633	rno-miR-339-5p	MIMAT0000583	1	0	0	0	1
Egr2	114090	NM_053633	rno-miR-489-3p	MIMAT0003113	1	0	0	0	1
Egr2	114090	NM_053633	rno-miR-214-3p	MIMAT0000885	1	0	0	0	1
Egr2	114090	NM_053633	rno-miR-568	MIMAT0012832	1	0	0	0	1
Egr2	114090	NM_053633	rno-miR-28-3p	MIMAT0004716	1	0	0	0	1
Egr2	114090	NM_053633	rno-miR-130a-3p	MIMAT0000836	1	0	0	0	1
Egr2	114090	NM_053633	rno-miR-711	MIMAT0012859	1	0	0	0	1
Egr2	114090	NM_053633	rno-miR-3544	MIMAT0017798	1	0	0	0	1
Egr2	114090	NM_053633	rno-miR-29c-3p	MIMAT0000803	1	0	0	0	1
Egr2	114090	NM_053633	rno-miR-146b-3p	MIMAT0017334	0	0	0	1	1
Egr2	114090	NM_053633	rno-miR-880-3p	MIMAT0005288	1	0	0	0	1
Egr2	114090	NM_053633	rno-miR-320-5p	MIMAT0017168	1	0	0	0	1
Egr2	114090	NM_053633	rno-miR-185-3p	MIMAT0017142	1	0	0	0	1
Egr2	114090	NM_053633	rno-miR-383-5p	MIMAT0003114	1	0	0	0	1
Egr2	114090	NM_053633	rno-miR-340-3p	MIMAT0000585	1	0	0	0	1
Egr2	114090	NM_053633	rno-miR-495	MIMAT0005320	1	0	0	0	1
Egr2	114090	NM_053633	rno-miR-216a-5p	MIMAT0000886	1	0	0	0	1
Egr2	114090	NM_053633	rno-miR-105	MIMAT0012825	1	0	0	0	1
Egr2	114090	NM_053633	rno-miR-582-3p	MIMAT0017360	1	0	0	0	1
Egr2	114090	NM_053633	rno-miR-28-5p	MIMAT0000800	1	0	0	0	1
Egr2	114090	NM_053633	rno-miR-130b-3p	MIMAT0000837	1	0	0	0	1
Egr2	114090	NM_053633	rno-miR-741-5p	MIMAT0017901	1	0	0	0	1
Egr2	114090	NM_053633	rno-miR-301a-3p	MIMAT0000552	1	0	0	0	1
Egr2	114090	NM_053633	rno-miR-32-3p	MIMAT0017103	1	0	0	0	1
Egr2	114090	NM_053633	rno-miR-409b	MIMAT0017870	1	0	0	0	1
Egr2	114090	NM_053633	rno-miR-342-3p	MIMAT0000589	1	0	0	0	1
Egr2	114090	NM_053633	rno-miR-497-5p	MIMAT0003383	1	0	0	0	1
Egr2	114090	NM_053633	rno-miR-216b-3p	MIMAT0017847	0	0	0	1	1
Egr2	114090	NM_053633	rno-miR-592	MIMAT0012834	1	0	0	0	1
Egr2	114090	NM_053633	rno-miR-291a-3p	MIMAT0000895	1	0	0	0	1
Egr2	114090	NM_053633	rno-miR-130b-5p	MIMAT0017122	1	0	0	0	1
Egr2	114090	NM_053633	rno-miR-743b-3p	MIMAT0005280	1	0	0	0	1
Egr2	114090	NM_053633	rno-miR-3552	MIMAT0017813	1	0	0	0	1
Egr2	114090	NM_053633	rno-miR-301b-3p	MIMAT0005304	1	0	0	0	1
Egr2	114090	NM_053633	rno-miR-148b-5p	MIMAT0004645	1	0	0	0	1
Egr2	114090	NM_053633	rno-miR-881-5p	MIMAT0017293	1	0	0	0	1
Egr2	114090	NM_053633	rno-miR-3592	MIMAT0017895	0	0	0	1	1
Egr2	114090	NM_053633	rno-miR-188-3p	MIMAT0017297	1	0	0	0	1
Egr2	114090	NM_053633	rno-miR-18a-3p	MIMAT0017095	1	0	0	0	1
Egr2	114090	NM_053633	rno-miR-410-3p	MIMAT0005311	1	0	0	0	1
Egr2	114090	NM_053633	rno-miR-344b-1-3p	MIMAT0017894	1	0	0	0	1
Egr2	114090	NM_053633	rno-miR-201-5p	MIMAT0012846	1	0	0	0	1
Egr2	114090	NM_053633	rno-miR-291a-5p	MIMAT0000894	1	0	0	0	1
Egr2	114090	NM_053633	rno-miR-133b-5p	MIMAT0017205	1	0	0	0	1
Egr2	114090	NM_053633	rno-miR-3556a	MIMAT0017821	1	0	0	0	1
Egr2	114090	NM_053633	rno-miR-883-3p	MIMAT0005290	1	0	0	0	1
Egr2	114090	NM_053633	rno-miR-324-5p	MIMAT0000553	0	0	0	1	1
Egr2	114090	NM_053633	rno-miR-190b-3p	MIMAT0017298	1	0	0	0	1
Egr2	114090	NM_053633	rno-miR-410-5p	MIMAT0017303	1	0	0	0	1
Egr2	114090	NM_053633	rno-miR-344b-2-3p	MIMAT0017812	1	0	0	0	1
Egr2	114090	NM_053633	rno-miR-499-5p	MIMAT0003381	1	0	0	0	1
Egr2	114090	NM_053633	rno-miR-218a-2-3p	MIMAT0004740	1	0	0	0	1
Egr2	114090	NM_053633	rno-miR-291b	MIMAT0017822	1	0	0	0	1
Egr2	114090	NM_053633	rno-miR-134-3p	MIMAT0017125	1	0	0	0	1
Egr2	114090	NM_053633	rno-miR-7578	MIMAT0029579	1	0	0	0	1
Egr2	114090	NM_053633	rno-miR-3557-3p	MIMAT0017820	0	0	0	1	1
Egr2	114090	NM_053633	rno-miR-3596a	MIMAT0017886	1	0	0	0	1
Egr2	114090	NM_053633	rno-miR-1912-3p	MIMAT0017865	1	0	0	0	1
Egr2	114090	NM_053633	rno-miR-411-3p	MIMAT0017304	1	0	0	0	1
Egr2	114090	NM_053633	rno-miR-344b-5p	MIMAT0017811	0	0	0	1	1
Egr2	114090	NM_053633	rno-miR-203a-3p	MIMAT0000876	1	0	0	0	1
Egr2	114090	NM_053633	rno-miR-500-5p	MIMAT0017311	1	0	0	0	1
Egr2	114090	NM_053633	rno-miR-218b	MIMAT0017838	1	0	0	0	1
Egr2	114090	NM_053633	rno-miR-1188-3p	MIMAT0017855	1	0	0	0	1
Egr2	114090	NM_053633	rno-miR-628	MIMAT0012836	1	0	0	0	1
Egr2	114090	NM_053633	rno-miR-292-3p	MIMAT0000897	1	0	0	0	1
Egr2	114090	NM_053633	rno-miR-135b-3p	MIMAT0017043	1	0	0	0	1
Egr2	114090	NM_053633	rno-miR-3560	MIMAT0017829	1	0	0	0	1
Egr2	114090	NM_053633	rno-miR-92a-2-5p	MIMAT0017108	1	0	0	0	1
Egr2	114090	NM_053633	rno-miR-3596c	MIMAT0017877	1	0	0	0	1
Egr2	114090	NM_053633	rno-miR-1912-5p	MIMAT0017864	1	0	0	0	1
Egr2	114090	NM_053633	rno-miR-421-3p	MIMAT0017175	1	0	0	0	1
Egr2	114090	NM_053633	rno-miR-344g	MIMAT0025052	0	0	0	1	1
Egr2	114090	NM_053633	rno-miR-501-5p	MIMAT0003116	1	0	0	0	1
Egr2	114090	NM_053633	rno-miR-221-5p	MIMAT0017163	1	0	0	0	1
Egr2	114090	NM_053633	rno-miR-6321	MIMAT0025059	1	0	0	0	1
Egr2	114090	NM_053633	rno-miR-292-5p	MIMAT0000896	1	0	0	0	1
Egr2	114090	NM_053633	rno-miR-760-3p	MIMAT0005337	1	0	0	0	1
Egr2	114090	NM_053633	rno-miR-30a-3p	MIMAT0000809	0	0	0	1	1
Egr2	114090	NM_053633	rno-miR-153-3p	MIMAT0000855	1	0	0	0	1
Egr2	114090	NM_053633	rno-miR-327	MIMAT0000561	0	0	0	1	1
Egr2	114090	NM_053633	rno-miR-191a-3p	MIMAT0017146	1	0	0	0	1
Egr2	114090	NM_053633	rno-miR-421-5p	MIMAT0001320	1	0	0	0	1
Egr2	114090	NM_053633	rno-miR-344i	MIMAT0025049	1	0	0	0	1
Egr2	114090	NM_053633	rno-miR-204-3p	MIMAT0004739	1	0	0	0	1
Egr2	114090	NM_053633	rno-miR-503-3p	MIMAT0017224	1	0	0	0	1
Egr2	114090	NM_053633	rno-miR-223-5p	MIMAT0017165	1	0	0	0	1
Egr2	114090	NM_053633	rno-miR-6323	MIMAT0025062	1	0	0	0	1
Egr2	114090	NM_053633	rno-miR-293-5p	MIMAT0012847	1	0	0	0	1
Egr2	114090	NM_053633	rno-miR-760-5p	MIMAT0005336	1	0	0	0	1
Egr2	114090	NM_053633	rno-miR-3568	MIMAT0017848	1	0	0	0	1
Egr2	114090	NM_053633	rno-miR-30a-5p	MIMAT0000808	1	0	0	0	1
Egr2	114090	NM_053633	rno-miR-15b-5p	MIMAT0000784	1	0	0	0	1
Egr2	114090	NM_053633	rno-miR-363-5p	MIMAT0003209	1	0	0	0	1
Egr2	114090	NM_053633	rno-miR-365-5p	MIMAT0017184	1	0	0	0	1
Egr2	114090	NM_053633	rno-miR-328a-3p	MIMAT0000564	1	0	0	0	1
Egr2	114090	NM_053633	rno-miR-193-3p	MIMAT0000868	1	0	0	0	1
Egr2	114090	NM_053633	rno-miR-434-5p	MIMAT0017307	1	0	0	0	1
Egr2	114090	NM_053633	rno-miR-345-3p	MIMAT0004655	1	0	0	0	1
Egr2	114090	NM_053633	rno-miR-204-5p	MIMAT0000877	1	0	0	0	1
Egr2	114090	NM_053633	rno-miR-294	MIMAT0012848	1	0	0	0	1
Egr2	114090	NM_053633	rno-miR-138-5p	MIMAT0000844	1	0	0	0	1
Egr2	114090	NM_053633	rno-miR-30b-5p	MIMAT0000806	1	0	0	0	1
Egr2	114090	NM_053633	rno-miR-1-5p	MIMAT0003162	1	0	0	0	1
Egr2	114090	NM_053633	rno-miR-935	MIMAT0012845	1	0	0	0	1

## Sheet: ARC
Gene	EntrezID	RefseqID	miRNA	MIMATid	miRWalk	miRanda	miRDB	Targetscan	SUM
Arc	54323	NM_019361	rno-miR-19b-3p	MIMAT0000788	1	1	1	1	4
Arc	54323	NM_019361	rno-miR-664-2-5p	MIMAT0017229	1	1	1	1	4
Arc	54323	NM_019361	rno-miR-219b	MIMAT0017882	1	1	1	1	4
Arc	54323	NM_019361	rno-miR-214-3p	MIMAT0000885	1	1	1	1	4
Arc	54323	NM_019361	rno-miR-632	MIMAT0012837	1	1	1	1	4
Arc	54323	NM_019361	rno-miR-19a-3p	MIMAT0000789	1	1	1	1	4
Arc	54323	NM_019361	rno-miR-664-1-5p	MIMAT0017228	1	1	1	1	4
Arc	54323	NM_019361	rno-miR-30c-2-3p	MIMAT0005442	1	1	0	1	3
Arc	54323	NM_019361	rno-miR-6322	MIMAT0025061	1	1	0	1	3
Arc	54323	NM_019361	rno-miR-376c-5p	MIMAT0017219	1	1	0	1	3
Arc	54323	NM_019361	rno-miR-423-5p	MIMAT0017305	1	1	0	1	3
Arc	54323	NM_019361	rno-miR-874-3p	MIMAT0005284	1	1	0	1	3
Arc	54323	NM_019361	rno-miR-344g	MIMAT0025052	1	1	0	1	3
Arc	54323	NM_019361	rno-miR-3551-5p	MIMAT0017809	1	1	0	1	3
Arc	54323	NM_019361	rno-miR-186-3p	MIMAT0017143	1	1	0	1	3
Arc	54323	NM_019361	rno-miR-201-3p	MIMAT0017364	1	1	0	1	3
Arc	54323	NM_019361	rno-miR-665	MIMAT0012844	1	1	0	1	3
Arc	54323	NM_019361	rno-miR-377-3p	MIMAT0003123	1	1	0	1	3
Arc	54323	NM_019361	rno-miR-107-5p	MIMAT0017115	1	1	0	1	3
Arc	54323	NM_019361	rno-miR-3552	MIMAT0017813	1	1	0	1	3
Arc	54323	NM_019361	rno-miR-3587	MIMAT0017883	1	1	0	1	3
Arc	54323	NM_019361	rno-miR-218a-1-3p	MIMAT0017162	1	1	0	1	3
Arc	54323	NM_019361	rno-miR-18a-3p	MIMAT0017095	1	1	0	1	3
Arc	54323	NM_019361	rno-miR-330-5p	MIMAT0004641	1	1	0	1	3
Arc	54323	NM_019361	rno-miR-666-5p	MIMAT0012855	1	1	0	1	3
Arc	54323	NM_019361	rno-miR-378a-3p	MIMAT0003379	1	1	0	1	3
Arc	54323	NM_019361	rno-miR-31a-3p	MIMAT0017102	1	1	0	1	3
Arc	54323	NM_019361	rno-miR-6326	MIMAT0025065	1	1	0	1	3
Arc	54323	NM_019361	rno-miR-667-5p	MIMAT0017369	1	1	0	1	3
Arc	54323	NM_019361	rno-miR-3473	MIMAT0024853	1	1	0	1	3
Arc	54323	NM_019361	rno-miR-152-5p	MIMAT0017134	1	1	0	1	3
Arc	54323	NM_019361	rno-miR-1199-5p	MIMAT0031125	1	1	0	1	3
Arc	54323	NM_019361	rno-miR-760-3p	MIMAT0005337	1	1	0	1	3
Arc	54323	NM_019361	rno-miR-133c	MIMAT0017872	1	1	0	1	3
Arc	54323	NM_019361	rno-miR-880-5p	MIMAT0017292	1	1	0	1	3
Arc	54323	NM_019361	rno-miR-3561-5p	MIMAT0017830	1	1	0	1	3
Arc	54323	NM_019361	rno-miR-1224	MIMAT0012827	1	1	0	1	3
Arc	54323	NM_019361	rno-miR-134-3p	MIMAT0017125	1	1	0	1	3
Arc	54323	NM_019361	rno-miR-15b-3p	MIMAT0017093	1	1	0	1	3
Arc	54323	NM_019361	rno-miR-221-5p	MIMAT0017163	1	1	0	1	3
Arc	54323	NM_019361	rno-miR-124-3p	MIMAT0000828	1	1	0	1	3
Arc	54323	NM_019361	rno-miR-761	MIMAT0012853	1	1	0	1	3
Arc	54323	NM_019361	rno-miR-883-5p	MIMAT0017294	1	1	0	1	3
Arc	54323	NM_019361	rno-miR-17-1-3p	MIMAT0004710	1	1	0	1	3
Arc	54323	NM_019361	rno-miR-193-3p	MIMAT0000868	1	1	0	1	3
Arc	54323	NM_019361	rno-miR-6331	MIMAT0025070	1	1	0	1	3
Arc	54323	NM_019361	rno-miR-20b-3p	MIMAT0003212	1	1	0	1	3
Arc	54323	NM_019361	rno-miR-383-3p	MIMAT0017197	1	1	0	1	3
Arc	54323	NM_019361	rno-miR-337-3p	MIMAT0000577	1	1	0	1	3
Arc	54323	NM_019361	rno-miR-324-5p	MIMAT0000553	1	1	0	1	3
Arc	54323	NM_019361	rno-miR-210-5p	MIMAT0017156	1	1	0	1	3
Arc	54323	NM_019361	rno-miR-125a-3p	MIMAT0004729	1	1	0	1	3
Arc	54323	NM_019361	rno-miR-764-3p	MIMAT0017370	1	1	0	1	3
Arc	54323	NM_019361	rno-miR-138-5p	MIMAT0000844	1	1	0	1	3
Arc	54323	NM_019361	rno-miR-92a-2-5p	MIMAT0017108	1	1	0	1	3
Arc	54323	NM_019361	rno-miR-181b-2-3p	MIMAT0017140	1	1	0	1	3
Arc	54323	NM_019361	rno-miR-6315	MIMAT0025050	1	1	0	1	3
Arc	54323	NM_019361	rno-miR-194-3p	MIMAT0017148	1	1	0	1	3
Arc	54323	NM_019361	rno-miR-6333	MIMAT0025074	1	1	0	1	3
Arc	54323	NM_019361	rno-miR-702-5p	MIMAT0017884	1	1	0	1	3
Arc	54323	NM_019361	rno-miR-125a-5p	MIMAT0000829	1	1	0	1	3
Arc	54323	NM_019361	rno-miR-92b-5p	MIMAT0017319	1	1	0	1	3
Arc	54323	NM_019361	rno-miR-6316	MIMAT0025053	1	1	0	1	3
Arc	54323	NM_019361	rno-miR-3573-5p	MIMAT0017856	1	1	0	1	3
Arc	54323	NM_019361	rno-miR-326-3p	MIMAT0000560	1	1	0	1	3
Arc	54323	NM_019361	rno-miR-412-3p	MIMAT0003124	1	1	0	1	3
Arc	54323	NM_019361	rno-miR-504	MIMAT0012830	1	1	0	1	3
Arc	54323	NM_019361	rno-miR-3575	MIMAT0017861	1	1	0	1	3
Arc	54323	NM_019361	rno-miR-21-3p	MIMAT0004711	1	1	0	1	3
Arc	54323	NM_019361	rno-miR-711	MIMAT0012859	1	1	0	1	3
Arc	54323	NM_019361	rno-miR-125b-5p	MIMAT0000830	1	1	0	1	3
Arc	54323	NM_019361	rno-miR-935	MIMAT0012845	1	1	0	1	3
Arc	54323	NM_019361	rno-miR-351-5p	MIMAT0000608	1	1	0	1	3
Arc	54323	NM_019361	rno-miR-3085	MIMAT0017805	1	1	0	1	3
Arc	54323	NM_019361	rno-miR-6318	MIMAT0025055	1	1	0	1	3
Arc	54323	NM_019361	rno-miR-103-1-5p	MIMAT0017114	1	1	0	1	3
Arc	54323	NM_019361	rno-miR-23b-5p	MIMAT0017099	1	1	0	1	3
Arc	54323	NM_019361	rno-miR-96-3p	MIMAT0017110	1	1	0	1	3
Arc	54323	NM_019361	rno-miR-505-5p	MIMAT0017226	1	1	0	1	3
Arc	54323	NM_019361	rno-miR-30b-3p	MIMAT0004721	1	1	0	1	3
Arc	54323	NM_019361	rno-miR-3580-3p	MIMAT0017869	1	1	0	1	3
Arc	54323	NM_019361	rno-miR-653-3p	MIMAT0017361	1	1	0	1	3
Arc	54323	NM_019361	rno-miR-103-2-5p	MIMAT0017113	1	1	0	1	3
Arc	54323	NM_019361	rno-miR-742-3p	MIMAT0005333	1	1	0	1	3
Arc	54323	NM_019361	rno-miR-24-1-5p	MIMAT0003153	1	1	0	1	3
Arc	54323	NM_019361	rno-miR-485-5p	MIMAT0003203	1	1	0	1	3
Arc	54323	NM_019361	rno-miR-509-5p	MIMAT0024849	1	1	0	1	3
Arc	54323	NM_019361	rno-miR-30c-1-3p	MIMAT0004719	1	1	0	1	3
Arc	54323	NM_019361	rno-miR-1843-5p	MIMAT0024847	1	1	0	1	3
Arc	54323	NM_019361	rno-miR-376b-5p	MIMAT0003195	1	1	0	1	3
Arc	54323	NM_019361	rno-miR-24-2-5p	MIMAT0005441	1	1	0	1	3
Arc	54323	NM_019361	rno-miR-1306-5p	MIMAT0024851	1	1	0	1	3
Arc	54323	NM_019361	rno-miR-871-3p	MIMAT0017289	1	1	0	1	3
Arc	54323	NM_019361	rno-miR-344b-5p	MIMAT0017811	1	1	0	1	3
Arc	54323	NM_019361	rno-miR-29a-5p	MIMAT0004718	1	0	0	1	2
Arc	54323	NM_019361	rno-miR-6323	MIMAT0025062	1	0	0	1	2
Arc	54323	NM_019361	rno-miR-329-5p	MIMAT0017031	1	0	0	1	2
Arc	54323	NM_019361	rno-miR-874-5p	MIMAT0017290	1	0	0	1	2
Arc	54323	NM_019361	rno-miR-490-5p	MIMAT0017356	1	0	0	1	2
Arc	54323	NM_019361	rno-miR-29b-1-5p	MIMAT0005445	1	0	0	1	2
Arc	54323	NM_019361	rno-miR-666-3p	MIMAT0017371	0	1	0	1	2
Arc	54323	NM_019361	rno-miR-377-5p	MIMAT0017203	1	0	0	1	2
Arc	54323	NM_019361	rno-miR-1188-3p	MIMAT0017855	1	0	0	1	2
Arc	54323	NM_019361	rno-miR-431	MIMAT0001626	1	0	0	1	2
Arc	54323	NM_019361	rno-miR-3556a	MIMAT0017821	1	0	0	1	2
Arc	54323	NM_019361	rno-miR-1188-5p	MIMAT0017854	1	0	0	1	2
Arc	54323	NM_019361	rno-miR-133a-5p	MIMAT0017124	1	0	0	1	2
Arc	54323	NM_019361	rno-miR-495	MIMAT0005320	1	0	0	1	2
Arc	54323	NM_019361	rno-miR-28-5p	MIMAT0000800	1	0	0	1	2
Arc	54323	NM_019361	rno-miR-496-5p	MIMAT0017372	1	0	0	1	2
Arc	54323	NM_019361	rno-miR-6328	MIMAT0025067	1	0	0	1	2
Arc	54323	NM_019361	rno-let-7a-5p	MIMAT0000774	1	0	0	1	2
Arc	54323	NM_019361	rno-miR-3594-5p	MIMAT0017898	1	0	0	1	2
Arc	54323	NM_019361	rno-let-7b-5p	MIMAT0000775	1	0	0	1	2
Arc	54323	NM_019361	rno-miR-672-5p	MIMAT0005327	1	0	0	1	2
Arc	54323	NM_019361	rno-miR-335	MIMAT0000575	1	0	0	1	2
Arc	54323	NM_019361	rno-miR-34a-5p	MIMAT0000815	1	0	0	1	2
Arc	54323	NM_019361	rno-miR-301a-5p	MIMAT0017026	1	0	0	1	2
Arc	54323	NM_019361	rno-let-7c-5p	MIMAT0000776	1	0	0	1	2
Arc	54323	NM_019361	rno-miR-336-5p	MIMAT0000576	1	0	0	1	2
Arc	54323	NM_019361	rno-miR-301b-5p	MIMAT0017300	1	0	0	1	2
Arc	54323	NM_019361	rno-miR-3569	MIMAT0017849	1	0	0	1	2
Arc	54323	NM_019361	rno-miR-324-3p	MIMAT0000554	1	0	0	1	2
Arc	54323	NM_019361	rno-miR-455-5p	MIMAT0005316	1	0	0	1	2
Arc	54323	NM_019361	rno-miR-615	MIMAT0012835	1	0	0	1	2
Arc	54323	NM_019361	rno-let-7e-5p	MIMAT0000777	1	0	0	1	2
Arc	54323	NM_019361	rno-let-7f-5p	MIMAT0000778	1	0	0	1	2
Arc	54323	NM_019361	rno-miR-410-5p	MIMAT0017303	1	0	0	1	2
Arc	54323	NM_019361	rno-miR-466c-5p	MIMAT0005279	1	0	0	1	2
Arc	54323	NM_019361	rno-miR-342-5p	MIMAT0004652	1	0	0	1	2
Arc	54323	NM_019361	rno-miR-139-3p	MIMAT0004735	1	0	0	1	2
Arc	54323	NM_019361	rno-let-7i-5p	MIMAT0000779	1	0	0	1	2
Arc	54323	NM_019361	rno-miR-125b-2-3p	MIMAT0026467	1	0	0	1	2
Arc	54323	NM_019361	rno-miR-343	MIMAT0000591	1	0	0	1	2
Arc	54323	NM_019361	rno-miR-93-3p	MIMAT0017109	1	0	0	1	2
Arc	54323	NM_019361	rno-miR-3075	MIMAT0025057	1	0	0	1	2
Arc	54323	NM_019361	rno-miR-344a	MIMAT0017842	1	0	0	1	2
Arc	54323	NM_019361	rno-miR-327	MIMAT0000561	1	0	0	1	2
Arc	54323	NM_019361	rno-miR-484	MIMAT0005319	1	0	0	1	2
Arc	54323	NM_019361	rno-miR-299a-5p	MIMAT0000901	1	0	0	1	2
Arc	54323	NM_019361	rno-miR-344a-5p	MIMAT0004654	1	0	0	1	2
Arc	54323	NM_019361	rno-miR-143-5p	MIMAT0017129	1	0	0	1	2
Arc	54323	NM_019361	rno-miR-98-5p	MIMAT0000819	1	0	0	1	2
Arc	54323	NM_019361	rno-miR-488-3p	MIMAT0005341	1	0	0	1	2
Arc	54323	NM_019361	rno-miR-3551-3p	MIMAT0017810	1	0	0	0	1
Arc	54323	NM_019361	rno-miR-185-3p	MIMAT0017142	1	0	0	0	1
Arc	54323	NM_019361	rno-miR-3584-3p	MIMAT0017876	1	0	0	0	1
Arc	54323	NM_019361	rno-miR-328b-3p	MIMAT0017904	1	0	0	0	1
Arc	54323	NM_019361	rno-miR-216b-5p	MIMAT0017846	1	0	0	0	1
Arc	54323	NM_019361	rno-miR-106b-5p	MIMAT0000825	1	0	0	0	1
Arc	54323	NM_019361	rno-miR-743b-3p	MIMAT0005280	1	0	0	0	1
Arc	54323	NM_019361	rno-miR-25-5p	MIMAT0004713	1	0	0	0	1
Arc	54323	NM_019361	rno-miR-130a-5p	MIMAT0017121	1	0	0	0	1
Arc	54323	NM_019361	rno-miR-490-3p	MIMAT0012823	1	0	0	0	1
Arc	54323	NM_019361	rno-miR-146a-3p	MIMAT0017132	1	0	0	0	1
Arc	54323	NM_019361	rno-miR-532-5p	MIMAT0005322	1	0	0	0	1
Arc	54323	NM_019361	rno-miR-30d-3p	MIMAT0004722	1	0	0	0	1
Arc	54323	NM_019361	rno-miR-3584-5p	MIMAT0017875	0	0	0	1	1
Arc	54323	NM_019361	rno-miR-217-5p	MIMAT0000887	1	0	0	0	1
Arc	54323	NM_019361	rno-miR-743b-5p	MIMAT0017288	1	0	0	0	1
Arc	54323	NM_019361	rno-miR-425-5p	MIMAT0005314	1	0	0	0	1
Arc	54323	NM_019361	rno-miR-26a-5p	MIMAT0000796	1	0	0	0	1
Arc	54323	NM_019361	rno-miR-132-5p	MIMAT0017123	1	0	0	0	1
Arc	54323	NM_019361	rno-miR-344i	MIMAT0025049	1	0	0	0	1
Arc	54323	NM_019361	rno-miR-146b-3p	MIMAT0017334	1	0	0	0	1
Arc	54323	NM_019361	rno-miR-540-3p	MIMAT0003174	1	0	0	0	1
Arc	54323	NM_019361	rno-miR-541-5p	MIMAT0003177	1	0	0	0	1
Arc	54323	NM_019361	rno-miR-30e-3p	MIMAT0004720	1	0	0	0	1
Arc	54323	NM_019361	rno-miR-187-3p	MIMAT0000864	1	0	0	0	1
Arc	54323	NM_019361	rno-miR-6324	MIMAT0025063	1	0	0	0	1
Arc	54323	NM_019361	rno-miR-330-3p	MIMAT0000568	1	0	0	0	1
Arc	54323	NM_019361	rno-miR-201-5p	MIMAT0012846	0	0	0	1	1
Arc	54323	NM_019361	rno-miR-758-3p	MIMAT0005335	1	0	0	0	1
Arc	54323	NM_019361	rno-miR-27a-3p	MIMAT0000799	1	0	0	0	1
Arc	54323	NM_019361	rno-miR-133a-3p	MIMAT0000839	1	0	0	0	1
Arc	54323	NM_019361	rno-miR-876	MIMAT0012843	1	0	0	0	1
Arc	54323	NM_019361	rno-miR-494-5p	MIMAT0017218	0	0	0	1	1
Arc	54323	NM_019361	rno-miR-346	MIMAT0000596	1	0	0	0	1
Arc	54323	NM_019361	rno-miR-29b-2-5p	MIMAT0004717	1	0	0	0	1
Arc	54323	NM_019361	rno-miR-148b-5p	MIMAT0004645	1	0	0	0	1
Arc	54323	NM_019361	rno-miR-542-5p	MIMAT0003178	1	0	0	0	1
Arc	54323	NM_019361	rno-miR-3120	MIMAT0017900	1	0	0	0	1
Arc	54323	NM_019361	rno-miR-6325	MIMAT0025064	1	0	0	0	1
Arc	54323	NM_019361	rno-miR-3591	MIMAT0017893	1	0	0	0	1
Arc	54323	NM_019361	rno-miR-202-3p	MIMAT0017355	0	0	0	1	1
Arc	54323	NM_019361	rno-miR-218a-2-3p	MIMAT0004740	1	0	0	0	1
Arc	54323	NM_019361	rno-miR-758-5p	MIMAT0017316	1	0	0	0	1
Arc	54323	NM_019361	rno-miR-448-3p	MIMAT0001534	1	0	0	0	1
Arc	54323	NM_019361	rno-miR-27b-3p	MIMAT0000798	1	0	0	0	1
Arc	54323	NM_019361	rno-miR-877	MIMAT0005285	1	0	0	0	1
Arc	54323	NM_019361	rno-miR-347	MIMAT0000598	1	0	0	0	1
Arc	54323	NM_019361	rno-miR-29c-5p	MIMAT0003154	1	0	0	0	1
Arc	54323	NM_019361	rno-miR-151-3p	MIMAT0000614	1	0	0	0	1
Arc	54323	NM_019361	rno-miR-544-3p	MIMAT0012831	1	0	0	0	1
Arc	54323	NM_019361	rno-miR-3559-5p	MIMAT0017827	1	0	0	0	1
Arc	54323	NM_019361	rno-miR-190a-3p	MIMAT0017145	1	0	0	0	1
Arc	54323	NM_019361	rno-miR-3593-3p	MIMAT0017897	1	0	0	0	1
Arc	54323	NM_019361	rno-miR-331-3p	MIMAT0000570	1	0	0	0	1
Arc	54323	NM_019361	rno-miR-204-3p	MIMAT0004739	0	0	0	1	1
Arc	54323	NM_019361	rno-let-7a-2-3p	MIMAT0017086	1	0	0	0	1
Arc	54323	NM_019361	rno-miR-378b	MIMAT0024855	1	0	0	0	1
Arc	54323	NM_019361	rno-miR-218b	MIMAT0017838	1	0	0	0	1
Arc	54323	NM_019361	rno-miR-1193-3p	MIMAT0017859	1	0	0	0	1
Arc	54323	NM_019361	rno-miR-759	MIMAT0012856	1	0	0	0	1
Arc	54323	NM_019361	rno-miR-448-5p	MIMAT0017177	1	0	0	0	1
Arc	54323	NM_019361	rno-miR-133b-3p	MIMAT0003126	1	0	0	0	1
Arc	54323	NM_019361	rno-miR-879-5p	MIMAT0005287	0	0	0	1	1
Arc	54323	NM_019361	rno-miR-300-3p	MIMAT0000902	1	0	0	0	1
Arc	54323	NM_019361	rno-miR-551b-5p	MIMAT0017335	1	0	0	0	1
Arc	54323	NM_019361	rno-miR-3561-3p	MIMAT0017831	1	0	0	0	1
Arc	54323	NM_019361	rno-miR-320-3p	MIMAT0000903	1	0	0	0	1
Arc	54323	NM_019361	rno-miR-1912-3p	MIMAT0017865	1	0	0	0	1
Arc	54323	NM_019361	rno-miR-3593-5p	MIMAT0017896	1	0	0	0	1
Arc	54323	NM_019361	rno-miR-331-5p	MIMAT0017033	0	0	0	1	1
Arc	54323	NM_019361	rno-miR-206-5p	MIMAT0017154	1	0	0	0	1
Arc	54323	NM_019361	rno-miR-671	MIMAT0005326	1	0	0	0	1
Arc	54323	NM_019361	rno-miR-380-3p	MIMAT0017302	1	0	0	0	1
Arc	54323	NM_019361	rno-miR-219a-2-3p	MIMAT0005446	1	0	0	0	1
Arc	54323	NM_019361	rno-miR-449a-5p	MIMAT0001543	0	0	0	1	1
Arc	54323	NM_019361	rno-miR-291b	MIMAT0017822	1	0	0	0	1
Arc	54323	NM_019361	rno-miR-497-3p	MIMAT0017230	1	0	0	0	1
Arc	54323	NM_019361	rno-miR-349	MIMAT0000599	1	0	0	0	1
Arc	54323	NM_019361	rno-miR-300-5p	MIMAT0004743	1	0	0	0	1
Arc	54323	NM_019361	rno-miR-154-3p	MIMAT0017136	1	0	0	0	1
Arc	54323	NM_019361	rno-miR-568	MIMAT0012832	1	0	0	0	1
Arc	54323	NM_019361	rno-miR-322-5p	MIMAT0001619	1	0	0	0	1
Arc	54323	NM_019361	rno-miR-1912-5p	MIMAT0017864	1	0	0	0	1
Arc	54323	NM_019361	rno-miR-6329	MIMAT0025068	1	0	0	0	1
Arc	54323	NM_019361	rno-miR-207	MIMAT0003115	1	0	0	0	1
Arc	54323	NM_019361	rno-miR-380-5p	MIMAT0005308	1	0	0	0	1
Arc	54323	NM_019361	rno-miR-760-5p	MIMAT0005336	1	0	0	0	1
Arc	54323	NM_019361	rno-miR-449c-5p	MIMAT0017803	0	0	0	1	1
Arc	54323	NM_019361	rno-miR-292-3p	MIMAT0000897	1	0	0	0	1
Arc	54323	NM_019361	rno-miR-881-3p	MIMAT0005289	1	0	0	0	1
Arc	54323	NM_019361	rno-miR-497-5p	MIMAT0003383	1	0	0	0	1
Arc	54323	NM_019361	rno-miR-582-3p	MIMAT0017360	1	0	0	0	1
Arc	54323	NM_019361	rno-miR-3562	MIMAT0017832	1	0	0	0	1
Arc	54323	NM_019361	rno-miR-323-5p	MIMAT0004637	1	0	0	0	1
Arc	54323	NM_019361	rno-miR-192-3p	MIMAT0017147	1	0	0	0	1
Arc	54323	NM_019361	rno-miR-6330	MIMAT0025069	1	0	0	0	1
Arc	54323	NM_019361	rno-miR-361-3p	MIMAT0017199	0	0	0	1	1
Arc	54323	NM_019361	rno-miR-208a-3p	MIMAT0000880	1	0	0	0	1
Arc	54323	NM_019361	rno-miR-673-3p	MIMAT0017313	1	0	0	0	1
Arc	54323	NM_019361	rno-miR-382-3p	MIMAT0003202	1	0	0	0	1
Arc	54323	NM_019361	rno-miR-451-5p	MIMAT0001633	1	0	0	0	1
Arc	54323	NM_019361	rno-miR-292-5p	MIMAT0000896	1	0	0	0	1
Arc	54323	NM_019361	rno-miR-135b-5p	MIMAT0000611	1	0	0	0	1
Arc	54323	NM_019361	rno-miR-499-3p	MIMAT0017227	1	0	0	0	1
Arc	54323	NM_019361	rno-miR-34b-3p	MIMAT0017105	1	0	0	0	1
Arc	54323	NM_019361	rno-miR-582-5p	MIMAT0012833	1	0	0	0	1
Arc	54323	NM_019361	rno-miR-362-5p	MIMAT0012828	1	0	0	0	1
Arc	54323	NM_019361	rno-let-7d-5p	MIMAT0000562	0	0	0	1	1
Arc	54323	NM_019361	rno-miR-675-5p	MIMAT0012841	1	0	0	0	1
Arc	54323	NM_019361	rno-miR-22-3p	MIMAT0000791	1	0	0	0	1
Arc	54323	NM_019361	rno-miR-1249	MIMAT0017892	1	0	0	0	1
Arc	54323	NM_019361	rno-miR-296-3p	MIMAT0004742	1	0	0	0	1
Arc	54323	NM_019361	rno-miR-138-2-3p	MIMAT0017127	1	0	0	0	1
Arc	54323	NM_019361	rno-miR-92a-1-5p	MIMAT0017107	0	0	0	1	1
Arc	54323	NM_019361	rno-miR-499-5p	MIMAT0003381	1	0	0	0	1
Arc	54323	NM_019361	rno-miR-34b-5p	MIMAT0000813	0	0	0	1	1
Arc	54323	NM_019361	rno-miR-3065-3p	MIMAT0017840	1	0	0	0	1
Arc	54323	NM_019361	rno-miR-181b-1-3p	MIMAT0017139	0	0	0	1	1
Arc	54323	NM_019361	rno-miR-3570	MIMAT0017850	1	0	0	0	1
Arc	54323	NM_019361	rno-miR-193-5p	MIMAT0004736	1	0	0	0	1
Arc	54323	NM_019361	rno-miR-6332	MIMAT0025073	1	0	0	0	1
Arc	54323	NM_019361	rno-miR-365-3p	MIMAT0001549	1	0	0	0	1
Arc	54323	NM_019361	rno-miR-679	MIMAT0025072	0	0	0	1	1
Arc	54323	NM_019361	rno-miR-409a-3p	MIMAT0003205	1	0	0	0	1
Arc	54323	NM_019361	rno-miR-224-3p	MIMAT0017200	1	0	0	0	1
Arc	54323	NM_019361	rno-miR-465-3p	MIMAT0017367	1	0	0	0	1
Arc	54323	NM_019361	rno-miR-340-3p	MIMAT0000585	1	0	0	0	1
Arc	54323	NM_019361	rno-miR-296-5p	MIMAT0000898	1	0	0	0	1
Arc	54323	NM_019361	rno-miR-500-3p	MIMAT0005321	1	0	0	0	1
Arc	54323	NM_019361	rno-miR-34c-3p	MIMAT0004723	1	0	0	0	1
Arc	54323	NM_019361	rno-miR-3065-5p	MIMAT0017839	1	0	0	0	1
Arc	54323	NM_019361	rno-miR-181b-5p	MIMAT0000859	1	0	0	0	1
Arc	54323	NM_019361	rno-miR-3572	MIMAT0017853	1	0	0	0	1
Arc	54323	NM_019361	rno-miR-325-5p	MIMAT0000557	1	0	0	0	1
Arc	54323	NM_019361	rno-miR-370-3p	MIMAT0003122	1	0	0	0	1
Arc	54323	NM_019361	rno-miR-211-3p	MIMAT0017157	0	0	0	1	1
Arc	54323	NM_019361	rno-miR-23a-3p	MIMAT0000792	1	0	0	0	1
Arc	54323	NM_019361	rno-miR-770-3p	MIMAT0017317	1	0	0	0	1
Arc	54323	NM_019361	rno-miR-298-3p	MIMAT0017166	0	0	0	1	1
Arc	54323	NM_019361	rno-miR-501-3p	MIMAT0017198	1	0	0	0	1
Arc	54323	NM_019361	rno-miR-34c-5p	MIMAT0000814	0	0	0	1	1
Arc	54323	NM_019361	rno-miR-3074	MIMAT0017815	1	0	0	0	1
Arc	54323	NM_019361	rno-miR-181d-3p	MIMAT0017296	1	0	0	0	1
Arc	54323	NM_019361	rno-miR-194-5p	MIMAT0000869	1	0	0	0	1
Arc	54323	NM_019361	rno-miR-6334	MIMAT0025075	0	0	0	1	1
Arc	54323	NM_019361	rno-miR-370-5p	MIMAT0017202	1	0	0	0	1
Arc	54323	NM_019361	rno-miR-212-5p	MIMAT0017158	1	0	0	0	1
Arc	54323	NM_019361	rno-miR-708-5p	MIMAT0005331	0	0	0	1	1
Arc	54323	NM_019361	rno-miR-23a-5p	MIMAT0004712	1	0	0	0	1
Arc	54323	NM_019361	rno-miR-7a-2-3p	MIMAT0017091	1	0	0	0	1
Arc	54323	NM_019361	rno-miR-466d	MIMAT0017824	0	0	0	1	1
Arc	54323	NM_019361	rno-miR-298-5p	MIMAT0000900	1	0	0	0	1
Arc	54323	NM_019361	rno-miR-140-3p	MIMAT0000574	1	0	0	0	1
Arc	54323	NM_019361	rno-miR-351-3p	MIMAT0017041	1	0	0	0	1
Arc	54323	NM_019361	rno-miR-181d-5p	MIMAT0005299	1	0	0	0	1
Arc	54323	NM_019361	rno-miR-6317	MIMAT0025054	1	0	0	0	1
Arc	54323	NM_019361	rno-miR-326-5p	MIMAT0017028	1	0	0	0	1
Arc	54323	NM_019361	rno-miR-195-5p	MIMAT0000870	1	0	0	0	1
Arc	54323	NM_019361	rno-miR-652-3p	MIMAT0005342	1	0	0	0	1
Arc	54323	NM_019361	rno-miR-374-3p	MIMAT0017223	0	0	0	1	1
Arc	54323	NM_019361	rno-miR-100-3p	MIMAT0017112	1	0	0	0	1
Arc	54323	NM_019361	rno-miR-412-5p	MIMAT0017204	1	0	0	0	1
Arc	54323	NM_019361	rno-miR-23b-3p	MIMAT0000793	1	0	0	0	1
Arc	54323	NM_019361	rno-miR-7a-5p	MIMAT0000606	1	0	0	0	1
Arc	54323	NM_019361	rno-miR-471-3p	MIMAT0017310	1	0	0	0	1
Arc	54323	NM_019361	rno-miR-299a-3p	MIMAT0017167	1	0	0	0	1
Arc	54323	NM_019361	rno-miR-141-5p	MIMAT0017128	1	0	0	0	1
Arc	54323	NM_019361	rno-miR-505-3p	MIMAT0003380	1	0	0	0	1
Arc	54323	NM_019361	rno-miR-183-5p	MIMAT0000860	1	0	0	0	1
Arc	54323	NM_019361	rno-miR-3576	MIMAT0017862	1	0	0	0	1
Arc	54323	NM_019361	rno-miR-196c-3p	MIMAT0017299	1	0	0	0	1
Arc	54323	NM_019361	rno-miR-652-5p	MIMAT0017321	1	0	0	0	1
Arc	54323	NM_019361	rno-miR-376a-3p	MIMAT0003198	1	0	0	0	1
Arc	54323	NM_019361	rno-miR-741-3p	MIMAT0017902	0	0	0	1	1
Arc	54323	NM_019361	rno-miR-421-3p	MIMAT0017175	1	0	0	0	1
Arc	54323	NM_019361	rno-miR-128-2-5p	MIMAT0017119	1	0	0	0	1
Arc	54323	NM_019361	rno-miR-7b	MIMAT0000780	1	0	0	0	1
Arc	54323	NM_019361	rno-miR-344a-3p	MIMAT0000592	1	0	0	0	1
Arc	54323	NM_019361	rno-miR-142-5p	MIMAT0000847	1	0	0	0	1
Arc	54323	NM_019361	rno-miR-3542	MIMAT0017796	1	0	0	0	1
Arc	54323	NM_019361	rno-miR-30a-3p	MIMAT0000809	1	0	0	0	1
Arc	54323	NM_019361	rno-miR-1839-3p	MIMAT0024844	1	0	0	0	1
Arc	54323	NM_019361	rno-miR-328a-3p	MIMAT0000564	1	0	0	0	1
Arc	54323	NM_019361	rno-miR-199a-3p	MIMAT0004738	1	0	0	0	1
Arc	54323	NM_019361	rno-miR-376b-3p	MIMAT0003196	0	0	0	1	1
Arc	54323	NM_019361	rno-miR-216a-3p	MIMAT0017160	1	0	0	0	1
Arc	54323	NM_019361	rno-miR-421-5p	MIMAT0001320	0	0	0	1	1
Arc	54323	NM_019361	rno-miR-1306-3p	MIMAT0024852	1	0	0	0	1
Arc	54323	NM_019361	rno-miR-802-5p	MIMAT0012840	1	0	0	0	1
Arc	54323	NM_019361	rno-miR-299b-3p	MIMAT0017834	1	0	0	0	1
Arc	54323	NM_019361	rno-miR-3544	MIMAT0017798	1	0	0	0	1
Arc	54323	NM_019361	rno-miR-3546	MIMAT0017801	1	0	0	0	1
Arc	54323	NM_019361	rno-miR-6321	MIMAT0025059	1	0	0	0	1
Arc	54323	NM_019361	rno-miR-3583-3p	MIMAT0017874	1	0	0	0	1
Arc	54323	NM_019361	rno-miR-328a-5p	MIMAT0017029	0	0	0	1	1
Arc	54323	NM_019361	rno-miR-216a-5p	MIMAT0000886	1	0	0	0	1
Arc	54323	NM_019361	rno-miR-106b-3p	MIMAT0004727	1	0	0	0	1
Arc	54323	NM_019361	rno-miR-743a-3p	MIMAT0005334	1	0	0	0	1
Arc	54323	NM_019361	rno-miR-423-3p	MIMAT0005313	1	0	0	0	1
Arc	54323	NM_019361	rno-miR-299b-5p	MIMAT0017833	0	0	0	1	1
Arc	54323	NM_019361	rno-miR-145-3p	MIMAT0017131	1	0	0	0	1
Arc	54323	NM_019361	rno-miR-511-5p	MIMAT0012829	1	0	0	0	1
